# Supplementary material for: Palau’s warmest reefs harbor thermally tolerant corals that thrive across different habitats
Source: Commun Biol. 2022 Dec 21;5:1394. doi: 10.1038/s42003-022-04315-7 (PMC9772186; doi:10.1038/s42003-022-04315-7)
Supplement: Supplementary file 4 — Supplementary Data 1 [file 42003_2022_4315_MOESM4_ESM.xlsx]

## Sheet: Fst_RAD
	Sites where N<5 are highlighted in red as pairwise Fst comparisons are unreliable
# Individuals	LB Lineage	Drop_Off	Helen	Kayangel	Mecherchar_Channel	Mecherchar	Ngelsible	Ngermid	Outer_Taoch	Risong
3	Drop_Off
2	Helen	0.0978101
3	Kayangel	0.00613244	0.118314
8	Mecherchar_Channel	0.0828936	0.0425832	0.0858609							average Fst between Rock Island Sites	0.0200988
3	Mecherchar	0.125398	0.100743	0.125946	-0.0130185						Average Fst between OR Sites	0.0570141
12	Ngelsible	0.0781749	-0.0152958	0.0762598	0.0771058	0.0724892					Average Fst between OR-RI Sites	0.0668023
15	Ngermid	0.0889677	0.0635507	0.0869146	0.0402887	0.0270079	0.0670764
4	Outer_Taoch	0.0578255	0.0311208	0.0689722	0.0223952	0.036483	0.0508262	0.0362548
6	Risong	0.0587108	0.0363229	0.0747233	0.0260826	0.0221656	0.0534213	0.0161197	0.0085749
19	Taoch	0.0589334	0.0336935	0.0579611	0.0338676	0.0208045	0.0480242	0.0160764	0.0125555	0.0115938
	DB Lineage	Drop_Off	Helen	Kayangel	Mecherchar_Channel	Mecherchar	Ngelsible	Ngerchelong	Ngermid	Outer_Taoch
16	Drop_Off
2	Helen	0.0720668
3	Kayangel	0.0253397	0.0306711								average Fst between Rock Island Sites	0.143885
1	Mecherchar_Channel	0.0788325	-0.0159373	0.122811							Average Fst between OR Sites	0.0500101
4	Mecherchar	0.0942572	0.216238	0.207185	0.292523						Average Fst between OR-RI Sites	0.0670931
5	Ngelsible	0.0937959	0.118504	0.134613	0.182453	0.185544
1	Ngerchelong	0.0302558	-0.0900084	0.0347006	NaN	0.233556	0.115109
6	Ngermid	0.000654249	0.0578034	0.0337502	0.0656453	0.0780578	0.0850795	0.019714
5	Outer_Taoch	0.00182396	0.0404239	0.00924182	0.0744271	0.127878	0.109901	0.0237124	-0.00762372
1	Taoch	0.0325027	-0.0758175	0.0697685	NaN	0.259599	0.123131	NaN	0.0236011	0.0235164
	PI lineage	Helen	Kayangel	Mecherchar_Channel	Ngelsible	Ngerchelong	Risong
1	Helen
1	Kayangel	NaN									average Fst between Rock Island Sites	0.0807041
1	Mecherchar_Channel	NaN	NaN								Average Fst between OR Sites	0.0503529
3	Ngelsible	-0.0397724	0.0119811	-0.0131115							Average Fst between OR-RI Sites	0.0995556
3	Ngerchelong	0.0805569	0.128343	0.111218	0.0706561
3	Risong	-0.356128	-0.294204	-0.312965	0.0319618	0.0961035
2	Taoch	0.435298	0.483381	0.45863	0.179119	0.220913	0.0964474
	RD Lineage	Mecherchar	Risong
5	Mecherchar
8	Risong	0.0367649

## Sheet: Fst_Msat
	Sites where N<5 are highlighted in red as pairwise Fst comparisons are unreliable
# Individuals	LB Lineage	Mecherchar	Taoch	Risong	Ngermid	Helen	Drop_Off	Ngerdiluches	Melekeok
3	Mecherchar
25	Taoch	0.021
8	Risong	0.0606	0.0516
23	Ngermid	0.0155	0.0158	0.0553								average Fst between Rock Island Sites	0.0366333
17	Helen	0.0734	0.0484	0.0783	0.0596							Average Fst between OR Sites	0.02437
4	Drop_Off	0.0571	0.0255	0.017	0.0548	0.0636						Average Fst between OR-RI Sites	0.047565
6	Ngerdiluches	0.0534	0.0314	0.0426	0.0249	0.0551	0.0138
2	Melekeok	0.0742	0.0369	0.017	0.0543	0.0156	0.019	0.0128
11	Kayangel	0.0635	0.0427	0.0414	0.0549	0.05	0.012	-0.0039	0.0057
	DB Lineage	Mecherchar	Taoch	Risong	Ngermid	Helen	Outer_Taoch	Drop_Off	Ngerdiluches	Melekeok	Ngerchelong
8	Mecherchar
2	Taoch	0.2248
2	Risong	0.0694	0.2174
13	Ngermid	0.0523	0.1398	-0.0044								average Fst between Rock Island Sites	0.11655
34	Helen	0.0936	0.1308	0.0491	0.0452							Average Fst between OR Sites	0.0274286
18	Outer_Taoch	0.0432	0.1093	0.0015	-0.0008	0.0267						Average Fst between OR-RI Sites	0.063225
28	Drop_Off	0.0637	0.1219	0.0102	0.0211	0.0137	0.0046
24	Ngerdiluches	0.0668	0.1105	-0.0043	0.0028	0.0329	0.013	0.0178
12	Melekeok	0.0885	0.1556	0.0521	0.0259	0.0398	0.0139	0.0196	0.0302
6	Ngerchelong	0.0766	0.1603	0.0326	0.0225	0.0643	0.0161	0.046	0.0371	0.0446
13	Kayangel	0.0843	0.1559	0.0345	0.0169	0.0157	0.0198	0.0132	0.0274	0.0294	0.0502
	PI Lineage	Taoch	Helen	Drop_Off	Melekeok	Ngerchelong
2	Taoch
7	Helen	0.0942										average Fst between Rock Island Sites	-
3	Drop_Off	0.1514	0.007									Average Fst between OR Sites	0.04459
3	Melekeok	0.3351	0.0615	0.0885								Average Fst between OR-RI Sites	0.19316
3	Ngerchelong	0.1725	0.0112	0.0437	0.1669
2	Kayangel	0.2126	-0.0067	-0.0567	0.0587	0.0718
	RD Lineage	Mecherchar	Taoch	Risong	Ngermid
30	Mecherchar											average Fst between Rock Island Sites	0.0628167
1	Taoch	0.0734										Average Fst between OR Sites
7	Risong	0.038	0.1553									Average Fst between OR-RI Sites	0.09685
3	Ngermid	0.031	0.0314	0.0478
2	Drop_Off	0.0888	0.0882	0.1102	0.1002
