# Supplementary material for: Palau’s warmest reefs harbor thermally tolerant corals that thrive across different habitats
Source: Commun Biol. 2022 Dec 21;5:1394. doi: 10.1038/s42003-022-04315-7 (PMC9772186; doi:10.1038/s42003-022-04315-7)
Supplement: Supplementary file 5 — Supplementary Data 2 [file 42003_2022_4315_MOESM5_ESM.csv]

Sample	Site	Region	Lat	Long	Date	Depth (m)
DO1	Drop_Off	OR	7.2673	134.52145	28-Sep-18	2
DO10	Drop_Off	OR	7.2673	134.52145	28-Sep-18	2
DO11	Drop_Off	OR	7.2673	134.52145	28-Sep-18	2
DO12	Drop_Off	OR	7.2673	134.52145	28-Sep-18	2
DO13	Drop_Off	OR	7.2673	134.52145	28-Sep-18	2
DO14	Drop_Off	OR	7.2673	134.52145	28-Sep-18	2
DO15	Drop_Off	OR	7.2673	134.52145	28-Sep-18	2
DO16	Drop_Off	OR	7.2673	134.52145	28-Sep-18	2
DO17	Drop_Off	OR	7.2673	134.52145	28-Sep-18	2
DO18	Drop_Off	OR	7.2673	134.52145	28-Sep-18	2
DO19	Drop_Off	OR	7.2673	134.52145	28-Sep-18	2
DO2	Drop_Off	OR	7.2673	134.52145	28-Sep-18	2
DO20	Drop_Off	OR	7.2673	134.52145	28-Sep-18	2
DO21	Drop_Off	OR	7.2673	134.52145	28-Sep-18	2
DO22	Drop_Off	OR	7.2673	134.52145	28-Sep-18	2
DO23	Drop_Off	OR	7.2673	134.52145	28-Sep-18	2
DO24	Drop_Off	OR	7.2673	134.52145	28-Sep-18	2
DO25	Drop_Off	OR	7.2673	134.52145	28-Sep-18	2
DO26	Drop_Off	OR	7.2673	134.52145	6-Oct-18	2.5
DO27	Drop_Off	OR	7.2673	134.52145	6-Oct-18	2.5
DO28	Drop_Off	OR	7.2673	134.52145	6-Oct-18	2.5
DO29	Drop_Off	OR	7.2673	134.52145	6-Oct-18	2.5
DO3	Drop_Off	OR	7.2673	134.52145	28-Sep-18	2
DO30	Drop_Off	OR	7.2673	134.52145	6-Oct-18	2.5
DO4	Drop_Off	OR	7.2673	134.52145	28-Sep-18	2
DO5	Drop_Off	OR	7.2673	134.52145	28-Sep-18	2
DO6	Drop_Off	OR	7.2673	134.52145	28-Sep-18	2
DO7	Drop_Off	OR	7.2673	134.52145	28-Sep-18	2
DO8	Drop_Off	OR	7.2673	134.52145	28-Sep-18	2
DO9	Drop_Off	OR	7.2673	134.52145	28-Sep-18	2
Palau053	Drop_Off	OR	7.25879	134.52963	11-Apr-11	13.1
Palau054	Drop_Off	OR	7.26878	134.52218	22-Sep-11	2.1
Palau055	Drop_Off	OR	7.26878	134.52218	22-Sep-11	1.8
Palau056	Drop_Off	OR	7.26878	134.52218	22-Sep-11	1.5
Palau057	Drop_Off	OR	7.26878	134.52218	22-Sep-11	4
Palau058	Drop_Off	OR	7.26878	134.52218	22-Sep-11	2.4
Palau059	Drop_Off	OR	7.26878	134.52218	22-Sep-11	3
Palau060	Drop_Off	OR	7.26878	134.52218	22-Sep-11	5.5
Palau061	Drop_Off	OR	7.26878	134.52218	22-Sep-11	2.7
Palau062	Drop_Off	OR	7.26878	134.52218	22-Sep-11	3.4
Palau063	Drop_Off	OR	7.26878	134.52218	22-Sep-11	1.8
Palau064	Drop_Off	OR	7.26967	134.54963	23-Sep-11	1.2
Palau065	Drop_Off	OR	7.26967	134.54963	23-Sep-11	1.3
Palau066	Drop_Off	OR	7.26967	134.54963	23-Sep-11	1.9
Palau067	Drop_Off	OR	7.26967	134.54963	23-Sep-11	1.5
Palau068	Drop_Off	OR	7.26967	134.54963	23-Sep-11	1.2
Palau069	Drop_Off	OR	7.26967	134.54963	23-Sep-11	1.5
Palau070	Drop_Off	OR	7.26967	134.54963	23-Sep-11	1.5
Palau071	Drop_Off	OR	7.26967	134.54963	23-Sep-11	1.5
Palau072	Drop_Off	OR	7.26967	134.54963	23-Sep-11	1.5
Palau073	Drop_Off	OR	7.26967	134.54963	23-Sep-11	1.2
Palau082	Drop_Off	OR	7.26739	134.52146	10-Aug-14	1.2
Palau083	Drop_Off	OR	7.26743	134.52141	10-Aug-14	1.2
Palau084	Drop_Off	OR	7.26734	134.52119	10-Aug-14	1.2
Palau085	Drop_Off	OR	7.26737	134.52141	10-Aug-14	1.2
Palau086	Drop_Off	OR	7.2673	134.52145	10-Aug-14	1.2
Palau087	Drop_Off	OR	7.2673	134.52145	22-Aug-14	5.8
Palau088	Drop_Off	OR	7.2673	134.52145	22-Aug-14	4.6
Palau089	Drop_Off	OR	7.2673	134.52145	22-Aug-14	3
Palau090	Drop_Off	OR	7.2673	134.52145	22-Aug-14	3
Palau091	Drop_Off	OR	7.2673	134.52145	22-Aug-14	2.1
Palau092	Drop_Off	OR	7.2673	134.52145	22-Aug-14	1.8
Palau093	Drop_Off	OR	7.2673	134.52145	22-Aug-14	2.1
Palau094	Drop_Off	OR	7.2673	134.52145	22-Aug-14	1.5
Palau095	Drop_Off	OR	7.2673	134.52145	22-Aug-14	2.4
Palau096	Drop_Off	OR	7.2673	134.52145	22-Aug-14	2.7
Palau097	Drop_Off	OR	7.2673	134.52145	22-Aug-14	4.3
Palau098	Drop_Off	OR	7.2673	134.52145	22-Aug-14	5.5
Palau099	Drop_Off	OR	7.2673	134.52145	22-Aug-14	5.5
Palau100	Drop_Off	OR	7.2673	134.52145	22-Aug-14	5.5
Palau101	Drop_Off	OR	7.2673	134.52145	22-Aug-14	6.1
Palau144	Helen	OR	2.95346	131.84264	14-Aug-14	7.6
Palau145	Helen	OR	2.95346	131.84264	14-Aug-14	7.6
Palau146	Helen	OR	2.93267	131.77635	14-Aug-14	1.2
Palau147	Helen	OR	2.93267	131.77635	14-Aug-14	1.2
Palau148	Helen	OR	2.93267	131.77635	14-Aug-14	0.6
Palau149	Helen	OR	2.93267	131.77635	14-Aug-14	1.5
Palau150	Helen	OR	2.93267	131.77635	14-Aug-14	1.5
Palau151	Helen	OR	2.93267	131.77635	14-Aug-14	0.6
Palau152	Helen	OR	2.93267	131.77635	14-Aug-14	0.9
Palau153	Helen	OR	2.93267	131.77635	14-Aug-14	0.9
Palau154	Helen	OR	2.93267	131.77635	14-Aug-14	0.9
Palau155	Helen	OR	2.93267	131.77635	14-Aug-14	0.9
Palau156	Helen	OR	2.93267	131.77635	14-Aug-14	0.9
Palau157	Helen	OR	2.93267	131.77635	14-Aug-14	0.6
Palau158	Helen	OR	2.93267	131.77635	14-Aug-14	0.6
Palau159	Helen	OR	2.93267	131.77635	14-Aug-14	0.6
Palau160	Helen	OR	2.93267	131.77635	14-Aug-14	0.6
Palau161	Helen	OR	2.93267	131.77635	14-Aug-14	0.6
Palau162	Helen	OR	2.93267	131.77635	14-Aug-14	0.6
Palau163	Helen	OR	2.93267	131.77635	14-Aug-14	0.6
Palau164	Helen	OR	2.93267	131.77635	14-Aug-14	0.6
Palau165	Helen	OR	2.93267	131.77635	14-Aug-14	0.6
Palau166	Helen	OR	2.93267	131.77635	14-Aug-14	0.6
Palau167	Helen	OR	2.93267	131.77635	14-Aug-14	0.6
Palau168	Helen	OR	2.93267	131.77635	14-Aug-14	1.5
Palau169	Helen	OR	2.93267	131.77635	14-Aug-14	1.5
Palau170	Helen	OR	2.93267	131.77635	14-Aug-14	1.5
Palau171	Helen	OR	2.93267	131.77635	14-Aug-14	1.5
Palau172	Helen	OR	2.93267	131.77635	14-Aug-14	1.5
Palau173	Helen	OR	2.93267	131.77635	14-Aug-14	1.5
Palau174	Helen	OR	2.96355	131.82411	15-Aug-14	1.5
Palau175	Helen	OR	2.96355	131.82411	15-Aug-14	1.5
Palau176	Helen	OR	2.96355	131.82411	15-Aug-14	1.5
Palau177	Helen	OR	2.96355	131.82411	15-Aug-14	1.5
Palau178	Helen	OR	2.96355	131.82411	15-Aug-14	1.5
Palau179	Helen	OR	2.96355	131.82411	15-Aug-14	1.5
Palau180	Helen	OR	2.96355	131.82411	15-Aug-14	1.5
Palau181	Helen	OR	2.96355	131.82411	15-Aug-14	1.5
Palau182	Helen	OR	2.96355	131.82411	15-Aug-14	1.5
Palau183	Helen	OR	2.96355	131.82411	15-Aug-14	1.5
Palau184	Helen	OR	2.96355	131.82411	15-Aug-14	1.5
Palau185	Helen	OR	2.96355	131.82411	15-Aug-14	1.5
Palau186	Helen	OR	2.96355	131.82411	15-Aug-14	1.5
Palau187	Helen	OR	2.96355	131.82411	15-Aug-14	1.5
Palau188	Helen	OR	2.96355	131.82411	15-Aug-14	1.5
Palau189	Helen	OR	2.85707	131.73759	15-Aug-14	1.5
Palau190	Helen	OR	2.85707	131.73759	15-Aug-14	1.5
Palau191	Helen	OR	2.85707	131.73759	15-Aug-14	1.5
Palau192	Helen	OR	2.85707	131.73759	15-Aug-14	1.5
Palau193	Helen	OR	2.85707	131.73759	15-Aug-14	1.5
Palau194	Helen	OR	2.85707	131.73759	15-Aug-14	1.5
Palau195	Helen	OR	2.85707	131.73759	15-Aug-14	1.5
Palau196	Helen	OR	2.85707	131.73759	15-Aug-14	1.5
Palau197	Helen	OR	2.85707	131.73759	15-Aug-14	1.5
Palau198	Helen	OR	2.85707	131.73759	15-Aug-14	1.5
Palau199	Helen	OR	2.93267	131.77635	14-Aug-14	1.5
Palau200	Helen	OR	2.93267	131.77635	14-Aug-14	1.5
Palau201	Helen	OR	2.93267	131.77635	14-Aug-14	1.5
Palau202	Helen	OR	2.93267	131.77635	14-Aug-14	1.5
Palau203	Helen	OR	2.93267	131.77635	14-Aug-14	1.5
Palau204	Kayangel	OR	8.03909	134.68996	17-Aug-14	5.5
Palau205	Kayangel	OR	8.03909	134.68996	17-Aug-14	5.5
Palau206	Kayangel	OR	8.03909	134.68996	17-Aug-14	5.5
Palau207	Kayangel	OR	8.03909	134.68996	17-Aug-14	5.5
Palau208	Kayangel	OR	8.03909	134.68996	17-Aug-14	5.5
Palau209	Kayangel	OR	8.03909	134.68996	17-Aug-14	5.5
Palau210	Kayangel	OR	8.03909	134.68996	17-Aug-14	5.5
Palau211	Kayangel	OR	8.03909	134.68996	17-Aug-14	5.5
Palau212	Kayangel	OR	8.03909	134.68996	17-Aug-14	5.5
Palau213	Kayangel	OR	8.03909	134.68996	17-Aug-14	5.5
Palau214	Kayangel	OR	8.03909	134.68996	17-Aug-14	5.5
Palau215	Kayangel	OR	8.03909	134.68996	17-Aug-14	5.5
Palau216	Kayangel	OR	8.03909	134.68996	17-Aug-14	5.5
Palau217	Kayangel	OR	8.03909	134.68996	17-Aug-14	5.5
Palau218	Kayangel	OR	8.03909	134.68996	17-Aug-14	5.5
Palau219	Kayangel	OR	8.03909	134.68996	17-Aug-14	5.5
Palau220	Kayangel	OR	8.03909	134.68996	17-Aug-14	5.5
Palau221	Kayangel	OR	8.03909	134.68996	17-Aug-14	5.5
Palau222	Kayangel	OR	8.03909	134.68996	17-Aug-14	5.5
Palau223	Kayangel	OR	8.03909	134.68996	17-Aug-14	4.9
Palau224	Kayangel	OR	8.03909	134.68996	17-Aug-14	6.7
Palau225	Kayangel	OR	8.03909	134.68996	17-Aug-14	6.4
Palau226	Kayangel	OR	8.03909	134.68996	17-Aug-14	7.6
Palau227	Kayangel	OR	8.03909	134.68996	17-Aug-14	6.4
Palau228	Kayangel	OR	8.03909	134.68996	17-Aug-14	6.1
Palau229	Kayangel	OR	8.03909	134.68996	17-Aug-14	4.9
Palau230	Kayangel	OR	8.03909	134.68996	17-Aug-14	7.6
Palau231	Kayangel	OR	8.03829	134.69148	17-Aug-14	3
Palau232	Kayangel	OR	8.03829	134.69148	17-Aug-14	6.4
Palau233	Mecherchar	RI	7.16162	134.34923	20-Aug-14	3
Palau234	Mecherchar	RI	7.16162	134.34923	20-Aug-14	3
Palau235	Mecherchar	RI	7.16162	134.34923	20-Aug-14	3
Palau236	Mecherchar	RI	7.16162	134.34923	20-Aug-14	2.7
Palau237	Mecherchar	RI	7.16162	134.34923	20-Aug-14	2.4
Palau238	Mecherchar	RI	7.16162	134.34923	20-Aug-14	2.4
Palau239	Mecherchar	RI	7.16162	134.34923	20-Aug-14	2.1
Palau240	Mecherchar	RI	7.16162	134.34923	20-Aug-14	3
Palau241	Mecherchar	RI	7.16162	134.34923	20-Aug-14	4
Palau242	Mecherchar	RI	7.16162	134.34923	20-Aug-14	2.7
Palau243	Mecherchar	RI	7.16162	134.34923	20-Aug-14	5.2
Palau244	Mecherchar	RI	7.16162	134.34923	20-Aug-14	5.2
Palau245	Mecherchar	RI	7.16162	134.34923	20-Aug-14	5.2
Palau246	Mecherchar	RI	7.16162	134.34923	20-Aug-14	4
Palau247	Mecherchar	RI	7.16162	134.34923	20-Aug-14	3
Palau248	Mecherchar	RI	7.16162	134.34923	20-Aug-14	2.4
Palau249	Mecherchar	RI	7.16162	134.34923	20-Aug-14	2.7
Palau250	Mecherchar	RI	7.16162	134.34923	20-Aug-14	4
Palau251	Mecherchar	RI	7.16162	134.34923	20-Aug-14	4.9
Palau252	Mecherchar	RI	7.16162	134.34923	20-Aug-14	4.9
Palau253	Mecherchar	RI	7.16162	134.34923	20-Aug-14	4.3
Palau254	Mecherchar	RI	7.16162	134.34923	20-Aug-14	5.2
Palau255	Mecherchar	RI	7.16162	134.34923	20-Aug-14	6.4
Palau256	Mecherchar	RI	7.16162	134.34923	20-Aug-14	6.7
Palau257	Mecherchar	RI	7.16162	134.34923	20-Aug-14	5.8
Palau258	Mecherchar	RI	7.16162	134.34923	20-Aug-14	3.4
Palau259	Mecherchar	RI	7.16162	134.34923	20-Aug-14	3
Palau260	Mecherchar	RI	7.16162	134.34923	20-Aug-14	2.4
Palau261	Mecherchar	RI	7.16162	134.34923	20-Aug-14	4.6
Palau262	Mecherchar	RI	7.16162	134.34923	20-Aug-14	4.9
Palau263	Mecherchar	RI	7.16162	134.34923	20-Aug-14	5.5
Palau264	Mecherchar	RI	7.16162	134.34923	20-Aug-14	3
Palau265	Mecherchar	RI	7.16162	134.34923	20-Aug-14	3
Palau266	Mecherchar	RI	7.16162	134.34923	20-Aug-14	2.4
Palau267	Mecherchar	RI	7.16162	134.34923	20-Aug-14	2.4
Palau268	Mecherchar	RI	7.16162	134.34923	20-Aug-14	2.7
Palau269	Mecherchar	RI	7.16162	134.34923	20-Aug-14	1.8
Palau270	Mecherchar	RI	7.16162	134.34923	20-Aug-14	4
Palau271	Mecherchar	RI	7.16162	134.34923	20-Aug-14	2.7
Palau272	Mecherchar	RI	7.16162	134.34923	20-Aug-14	4.6
Palau273	Mecherchar	RI	7.16162	134.34923	20-Aug-14	3
Palau274	Mecherchar	RI	7.16162	134.34923	20-Aug-14	4.6
M1	Mecherchar_Channel	RI	7.15969	134.35834	7-Oct-18	2.5
M10	Mecherchar_Channel	RI	7.15969	134.35834	7-Oct-18	2.5
M11	Mecherchar_Channel	RI	7.15969	134.35834	7-Oct-18	2.5
M12	Mecherchar_Channel	RI	7.15969	134.35834	7-Oct-18	2.5
M13	Mecherchar_Channel	RI	7.15969	134.35834	7-Oct-18	2.5
M14	Mecherchar_Channel	RI	7.15969	134.35834	7-Oct-18	2.5
M15	Mecherchar_Channel	RI	7.15969	134.35834	7-Oct-18	2.5
M16	Mecherchar_Channel	RI	7.15969	134.35834	7-Oct-18	2.5
M17	Mecherchar_Channel	RI	7.15969	134.35834	7-Oct-18	2.5
M18	Mecherchar_Channel	RI	7.15969	134.35834	7-Oct-18	2.5
M19	Mecherchar_Channel	RI	7.15969	134.35834	7-Oct-18	2.5
M2	Mecherchar_Channel	RI	7.15969	134.35834	7-Oct-18	2.5
M20	Mecherchar_Channel	RI	7.15969	134.35834	7-Oct-18	2.5
M21	Mecherchar_Channel	RI	7.15969	134.35834	7-Oct-18	2.5
M22	Mecherchar_Channel	RI	7.15969	134.35834	7-Oct-18	2.5
M23	Mecherchar_Channel	RI	7.15969	134.35834	7-Oct-18	2.5
M24	Mecherchar_Channel	RI	7.15969	134.35834	7-Oct-18	2.5
M25	Mecherchar_Channel	RI	7.15969	134.35834	7-Oct-18	2.5
M26	Mecherchar_Channel	RI	7.15969	134.35834	7-Oct-18	2.5
M27	Mecherchar_Channel	RI	7.15969	134.35834	7-Oct-18	2.5
M28	Mecherchar_Channel	RI	7.15969	134.35834	7-Oct-18	2.5
M29	Mecherchar_Channel	RI	7.15969	134.35834	7-Oct-18	2.5
M3	Mecherchar_Channel	RI	7.15969	134.35834	7-Oct-18	2.5
M30	Mecherchar_Channel	RI	7.15969	134.35834	7-Oct-18	2.5
M4	Mecherchar_Channel	RI	7.15969	134.35834	7-Oct-18	2.5
M5	Mecherchar_Channel	RI	7.15969	134.35834	7-Oct-18	2.5
M6	Mecherchar_Channel	RI	7.15969	134.35834	7-Oct-18	2.5
M7	Mecherchar_Channel	RI	7.15969	134.35834	7-Oct-18	2.5
M8	Mecherchar_Channel	RI	7.15969	134.35834	7-Oct-18	2.5
M9	Mecherchar_Channel	RI	7.15969	134.35834	7-Oct-18	2.5
Palau315	Melekeok	OR	7.51698	134.63515	22-Aug-14	0.6
Palau316	Melekeok	OR	7.51698	134.63515	22-Aug-14	0.3
Palau317	Melekeok	OR	7.51698	134.63515	22-Aug-14	0.6
Palau318	Melekeok	OR	7.51698	134.63515	22-Aug-14	1.2
Palau319	Melekeok	OR	7.51698	134.63515	22-Aug-14	0.6
Palau320	Melekeok	OR	7.51698	134.63515	22-Aug-14	0.9
Palau321	Melekeok	OR	7.51698	134.63515	22-Aug-14	1.8
Palau322	Melekeok	OR	7.51698	134.63515	22-Aug-14	1.2
Palau323	Melekeok	OR	7.51698	134.63515	22-Aug-14	0.6
Palau324	Melekeok	OR	7.51698	134.63515	22-Aug-14	0.6
Palau325	Melekeok	OR	7.51698	134.63515	22-Aug-14	0.3
Palau326	Melekeok	OR	7.51698	134.63515	22-Aug-14	1.2
Palau327	Melekeok	OR	7.51698	134.63515	22-Aug-14	1.2
Palau328	Melekeok	OR	7.51698	134.63515	22-Aug-14	1.2
Palau329	Melekeok	OR	7.51698	134.63515	22-Aug-14	1.2
Palau330	Melekeok	OR	7.51698	134.63515	22-Aug-14	1.2
Palau331	Melekeok	OR	7.51698	134.63515	22-Aug-14	0.9
X1	Ngelsible	OR	7.18686	134.34697	29-Sep-18	2
X10	Ngelsible	OR	7.18686	134.34697	29-Sep-18	2
X12	Ngelsible	OR	7.18686	134.34697	29-Sep-18	2
X13	Ngelsible	OR	7.18686	134.34697	29-Sep-18	2
X14	Ngelsible	OR	7.18686	134.34697	29-Sep-18	2
X15	Ngelsible	OR	7.18686	134.34697	29-Sep-18	2
X17	Ngelsible	OR	7.18686	134.34697	29-Sep-18	2
X18	Ngelsible	OR	7.18686	134.34697	29-Sep-18	2
X19	Ngelsible	OR	7.18686	134.34697	29-Sep-18	2
X2	Ngelsible	OR	7.18686	134.34697	29-Sep-18	2
X20	Ngelsible	OR	7.18686	134.34697	29-Sep-18	2
X21	Ngelsible	OR	7.18686	134.34697	29-Sep-18	2
X22	Ngelsible	OR	7.18686	134.34697	29-Sep-18	2
X23	Ngelsible	OR	7.18686	134.34697	29-Sep-18	2
X24	Ngelsible	OR	7.18686	134.34697	29-Sep-18	2
X25	Ngelsible	OR	7.18686	134.34697	29-Sep-18	2
X26	Ngelsible	OR	7.18686	134.34697	29-Sep-18	2
X27	Ngelsible	OR	7.18686	134.34697	29-Sep-18	2
X28	Ngelsible	OR	7.18686	134.34697	29-Sep-18	2
X29	Ngelsible	OR	7.18686	134.34697	29-Sep-18	2
X3	Ngelsible	OR	7.18686	134.34697	29-Sep-18	2
X30	Ngelsible	OR	7.18686	134.34697	29-Sep-18	2
X4	Ngelsible	OR	7.18686	134.34697	29-Sep-18	2
X6	Ngelsible	OR	7.18686	134.34697	29-Sep-18	2
X7	Ngelsible	OR	7.18686	134.34697	29-Sep-18	2
X8	Ngelsible	OR	7.18686	134.34697	29-Sep-18	2
X9	Ngelsible	OR	7.18686	134.34697	29-Sep-18	2
Palau348	Ngerchelong	OR	7.82172	134.56248	24-Aug-14	0.3
Palau349	Ngerchelong	OR	7.82172	134.56248	24-Aug-14	0.3
Palau350	Ngerchelong	OR	7.82172	134.56248	24-Aug-14	0.6
Palau351	Ngerchelong	OR	7.82172	134.56248	24-Aug-14	0.9
Palau352	Ngerchelong	OR	7.82172	134.56248	24-Aug-14	0.9
Palau353	Ngerchelong	OR	7.82172	134.56248	24-Aug-14	0.9
Palau354	Ngerchelong	OR	7.82172	134.56248	24-Aug-14	0.9
Palau355	Ngerchelong	OR	7.82172	134.56248	24-Aug-14	0.9
Palau356	Ngerchelong	OR	7.82172	134.56248	24-Aug-14	0.9
Palau357	Ngerchelong	OR	7.82172	134.56248	24-Aug-14	0.9
Palau017	Ngerdiluches	OR	7.43487	134.35695	30-Oct-13	1.8
Palau018	Ngerdiluches	OR	7.43487	134.35695	30-Oct-13	1.8
Palau019	Ngerdiluches	OR	7.43487	134.35695	30-Oct-13	1.8
Palau020	Ngerdiluches	OR	7.43487	134.35695	30-Oct-13	1.8
Palau021	Ngerdiluches	OR	7.43487	134.35695	30-Oct-13	1.8
Palau022	Ngerdiluches	OR	7.43487	134.35695	30-Oct-13	1.8
Palau023	Ngerdiluches	OR	7.43487	134.35695	30-Oct-13	1.8
Palau024	Ngerdiluches	OR	7.43487	134.35695	30-Oct-13	1.8
Palau025	Ngerdiluches	OR	7.43487	134.35695	30-Oct-13	1.8
Palau026	Ngerdiluches	OR	7.43487	134.35695	30-Oct-13	1.8
Palau115	Ngerdiluches	OR	7.4151	134.36832	11-Aug-14	4
Palau116	Ngerdiluches	OR	7.4151	134.36832	11-Aug-14	4
Palau117	Ngerdiluches	OR	7.4151	134.36832	11-Aug-14	4
Palau118	Ngerdiluches	OR	7.4151	134.36832	11-Aug-14	4
Palau119	Ngerdiluches	OR	7.4151	134.36832	11-Aug-14	4
Palau120	Ngerdiluches	OR	7.4151	134.36832	11-Aug-14	4
Palau121	Ngerdiluches	OR	7.4151	134.36832	11-Aug-14	4
Palau122	Ngerdiluches	OR	7.4151	134.36832	11-Aug-14	4
Palau123	Ngerdiluches	OR	7.4151	134.36832	11-Aug-14	4
Palau124	Ngerdiluches	OR	7.4151	134.36832	11-Aug-14	4
Palau125	Ngerdiluches	OR	7.4151	134.36832	11-Aug-14	4
Palau126	Ngerdiluches	OR	7.4151	134.36832	11-Aug-14	4
Palau127	Ngerdiluches	OR	7.4151	134.36832	11-Aug-14	4
Palau128	Ngerdiluches	OR	7.4151	134.36832	11-Aug-14	4
Palau129	Ngerdiluches	OR	7.4151	134.36832	11-Aug-14	4
Palau130	Ngerdiluches	OR	7.4151	134.36832	11-Aug-14	4
Palau131	Ngerdiluches	OR	7.4151	134.36832	11-Aug-14	7.3
Palau132	Ngerdiluches	OR	7.41513	134.36842	11-Aug-14	4
Palau133	Ngerdiluches	OR	7.41513	134.36842	11-Aug-14	4
Palau134	Ngerdiluches	OR	7.41513	134.36842	11-Aug-14	4
Palau135	Ngerdiluches	OR	7.41513	134.36842	11-Aug-14	4
Palau136	Ngerdiluches	OR	7.41513	134.36842	11-Aug-14	4
Palau137	Ngerdiluches	OR	7.41513	134.36842	11-Aug-14	4
Palau138	Ngerdiluches	OR	7.41513	134.36842	11-Aug-14	4
Palau139	Ngerdiluches	OR	7.41513	134.36842	11-Aug-14	4
Palau140	Ngerdiluches	OR	7.4151	134.36832	11-Aug-14	7.3
Palau141	Ngerdiluches	OR	7.4151	134.36832	11-Aug-14	7.3
Palau142	Ngerdiluches	OR	7.4151	134.36832	11-Aug-14	7.3
Palau143	Ngerdiluches	OR	7.4151	134.36832	11-Aug-14	7.3
N1	Ngermid	RI	7.33332	134.50685	27-Sep-18	4
N10	Ngermid	RI	7.33332	134.50685	27-Sep-18	4
N11	Ngermid	RI	7.33332	134.50685	27-Sep-18	4
N12	Ngermid	RI	7.33332	134.50685	27-Sep-18	4
N13	Ngermid	RI	7.33332	134.50685	27-Sep-18	4
N14	Ngermid	RI	7.33332	134.50685	27-Sep-18	4
N15	Ngermid	RI	7.33332	134.50685	27-Sep-18	4
N16	Ngermid	RI	7.33332	134.50685	27-Sep-18	4
N17	Ngermid	RI	7.33332	134.50685	27-Sep-18	4
N18	Ngermid	RI	7.33332	134.50685	5-Oct-18	2.2
N19	Ngermid	RI	7.33332	134.50685	5-Oct-18	2.6
N2	Ngermid	RI	7.33332	134.50685	27-Sep-18	4
N20	Ngermid	RI	7.33332	134.50685	5-Oct-18	2.6
N21	Ngermid	RI	7.33332	134.50685	5-Oct-18	4
N22	Ngermid	RI	7.33332	134.50685	5-Oct-18	2
N23	Ngermid	RI	7.33332	134.50685	5-Oct-18	2
N24	Ngermid	RI	7.33332	134.50685	5-Oct-18	2.4
N25	Ngermid	RI	7.33332	134.50685	5-Oct-18	2.4
N26	Ngermid	RI	7.33332	134.50685	5-Oct-18	8
N27	Ngermid	RI	7.33332	134.50685	5-Oct-18	1
N28	Ngermid	RI	7.33332	134.50685	5-Oct-18	1
N3	Ngermid	RI	7.33332	134.50685	27-Sep-18	4
N4	Ngermid	RI	7.33332	134.50685	27-Sep-18	4
N5	Ngermid	RI	7.33332	134.50685	27-Sep-18	4
N6	Ngermid	RI	7.33332	134.50685	27-Sep-18	4
N7	Ngermid	RI	7.33332	134.50685	27-Sep-18	4
N8	Ngermid	RI	7.33332	134.50685	27-Sep-18	4
N9	Ngermid	RI	7.33332	134.50685	27-Sep-18	4
Palau007	Ngermid	RI	7.32585	134.49452	20-Sep-11	1.5
Palau008	Ngermid	RI	7.32484	134.46836	13-Apr-11	1.2
Palau009	Ngermid	RI	7.32585	134.49452	20-Sep-11	3
Palau010	Ngermid	RI	7.32585	134.49452	20-Sep-11	6.1
Palau012	Ngermid	RI	7.32484	134.46836	13-Apr-11	6.4
Palau013	Ngermid	RI	7.32484	134.46836	13-Apr-11	1.2
Palau014	Ngermid	RI	7.32585	134.49452	20-Sep-11	1.5
Palau015	Ngermid	RI	7.32585	134.49452	20-Sep-11	1.5
Palau016	Ngermid	RI	7.32585	134.49452	20-Sep-11	1.5
Palau102	Ngermid	RI	7.33332	134.50685	23-Aug-14	0.9
Palau103	Ngermid	RI	7.33332	134.50685	23-Aug-14	0.9
Palau104	Ngermid	RI	7.33332	134.50685	23-Aug-14	0.9
Palau105	Ngermid	RI	7.33332	134.50685	23-Aug-14	0.9
Palau106	Ngermid	RI	7.33332	134.50685	23-Aug-14	0.9
Palau107	Ngermid	RI	7.33332	134.50685	23-Aug-14	6.7
Palau108	Ngermid	RI	7.33332	134.50685	23-Aug-14	5.2
Palau109	Ngermid	RI	7.33332	134.50685	23-Aug-14	1.2
Palau110	Ngermid	RI	7.33332	134.50685	23-Aug-14	7.3
Palau111	Ngermid	RI	7.33332	134.50685	23-Aug-14	3.7
Palau112	Ngermid	RI	7.33332	134.50685	23-Aug-14	2.4
Palau113	Ngermid	RI	7.33332	134.50685	23-Aug-14	1.5
Palau114	Ngermid	RI	7.33332	134.50685	23-Aug-14	0.6
Palau115N	Ngermid	RI	7.33332	134.50685	23-Aug-14	6.7
Palau116N	Ngermid	RI	7.33332	134.50685	23-Aug-14	6.7
Palau117N	Ngermid	RI	7.33332	134.50685	23-Aug-14	6.1
Palau332	Ngermid	RI	7.33332	134.50685	23-Aug-14	6.4
Palau333	Ngermid	RI	7.33332	134.50685	23-Aug-14	4.6
Palau334	Ngermid	RI	7.33332	134.50685	23-Aug-14	2.7
Palau335	Ngermid	RI	7.33332	134.50685	23-Aug-14	4
Palau336	Ngermid	RI	7.33332	134.50685	23-Aug-14	3.4
Palau337	Ngermid	RI	7.33332	134.50685	23-Aug-14	4.3
Palau338	Ngermid	RI	7.33332	134.50685	23-Aug-14	4.3
Palau339	Ngermid	RI	7.33332	134.50685	23-Aug-14	3.4
Palau340	Ngermid	RI	7.33332	134.50685	23-Aug-14	2.4
Palau341	Ngermid	RI	7.33332	134.50685	23-Aug-14	1.2
Palau342	Ngermid	RI	7.33332	134.50685	23-Aug-14	1.8
Palau343	Ngermid	RI	7.33332	134.50685	23-Aug-14	1.8
Palau344	Ngermid	RI	7.33332	134.50685	23-Aug-14	2.1
Palau345	Ngermid	RI	7.33332	134.50685	23-Aug-14	2.1
Palau346	Ngermid	RI	7.33332	134.50685	23-Aug-14	1.8
Palau347	Ngermid	RI	7.33332	134.50685	23-Aug-14	0.3
OT1	Outer_Taoch	OR	7.27193	134.38115	28-Sep-18	3
OT10	Outer_Taoch	OR	7.27193	134.38115	28-Sep-18	5
OT11	Outer_Taoch	OR	7.27193	134.38115	7-Oct-18	12
OT12	Outer_Taoch	OR	7.27193	134.38115	7-Oct-18	12
OT13	Outer_Taoch	OR	7.27193	134.38115	7-Oct-18	12
OT14	Outer_Taoch	OR	7.27193	134.38115	7-Oct-18	12
OT15	Outer_Taoch	OR	7.27193	134.38115	7-Oct-18	12
OT16	Outer_Taoch	OR	7.27193	134.38115	7-Oct-18	12
OT17	Outer_Taoch	OR	7.27193	134.38115	7-Oct-18	12
OT18	Outer_Taoch	OR	7.27193	134.38115	7-Oct-18	12
OT19	Outer_Taoch	OR	7.27193	134.38115	7-Oct-18	12
OT2	Outer_Taoch	OR	7.27193	134.38115	28-Sep-18	3
OT20	Outer_Taoch	OR	7.27193	134.38115	7-Oct-18	12
OT21	Outer_Taoch	OR	7.27193	134.38115	7-Oct-18	12
OT22	Outer_Taoch	OR	7.27193	134.38115	7-Oct-18	12
OT23	Outer_Taoch	OR	7.27193	134.38115	7-Oct-18	12
OT24	Outer_Taoch	OR	7.27193	134.38115	7-Oct-18	12
OT25	Outer_Taoch	OR	7.27193	134.38115	7-Oct-18	12
OT26	Outer_Taoch	OR	7.27193	134.38115	7-Oct-18	12
OT27	Outer_Taoch	OR	7.27193	134.38115	7-Oct-18	12
OT28	Outer_Taoch	OR	7.27193	134.38115	7-Oct-18	12
OT29	Outer_Taoch	OR	7.27193	134.38115	7-Oct-18	12
OT3	Outer_Taoch	OR	7.27193	134.38115	28-Sep-18	3
OT30	Outer_Taoch	OR	7.27193	134.38115	7-Oct-18	12
OT4	Outer_Taoch	OR	7.27193	134.38115	28-Sep-18	3
OT5	Outer_Taoch	OR	7.27193	134.38115	28-Sep-18	5
OT6	Outer_Taoch	OR	7.27193	134.38115	28-Sep-18	5
OT7	Outer_Taoch	OR	7.27193	134.38115	28-Sep-18	5
OT8	Outer_Taoch	OR	7.27193	134.38115	28-Sep-18	5
OT9	Outer_Taoch	OR	7.27193	134.38115	28-Sep-18	5
Palau001	Outer_Taoch	OR	7.3321	134.5602	11-Apr-11	4.3
Palau002	Outer_Taoch	OR	7.3321	134.5602	11-Apr-11	5.2
Palau003	Outer_Taoch	OR	7.3321	134.5602	24-Sep-11	2.7
Palau004	Outer_Taoch	OR	7.3321	134.5602	24-Sep-11	3.4
Palau005	Outer_Taoch	OR	7.3321	134.5602	24-Sep-11	3.4
Palau027	Outer_Taoch	OR	7.2499	134.45073	13-Apr-11	7.6
Palau029	Outer_Taoch	OR	7.2499	134.45073	13-Apr-11	7.6
Palau030	Outer_Taoch	OR	7.2499	134.45073	13-Apr-11	7.3
Palau295	Outer_Taoch	OR	7.27193	134.38115	21-Aug-14	2.7
Palau296	Outer_Taoch	OR	7.27193	134.38115	21-Aug-14	2.1
Palau297	Outer_Taoch	OR	7.27193	134.38115	21-Aug-14	2.7
Palau298	Outer_Taoch	OR	7.27193	134.38115	21-Aug-14	4.3
Palau299	Outer_Taoch	OR	7.27193	134.38115	21-Aug-14	4.9
Palau300	Outer_Taoch	OR	7.27193	134.38115	21-Aug-14	4.9
Palau301	Outer_Taoch	OR	7.27193	134.38115	21-Aug-14	3
Palau302	Outer_Taoch	OR	7.27193	134.38115	21-Aug-14	4.3
Palau303	Outer_Taoch	OR	7.27193	134.38115	21-Aug-14	6.1
Palau304	Outer_Taoch	OR	7.27193	134.38115	21-Aug-14	3.4
Palau031	Risong	RI	7.30971	134.47661	21-Sep-11	1.2
Palau032	Risong	RI	7.30971	134.47661	21-Sep-11	3.4
Palau033	Risong	RI	7.30971	134.47661	21-Sep-11	1.8
Palau034	Risong	RI	7.30971	134.47661	21-Sep-11	2.4
Palau035	Risong	RI	7.30971	134.47661	21-Sep-11	3.7
Palau036	Risong	RI	7.30971	134.47661	21-Sep-11	2.4
Palau037	Risong	RI	7.30971	134.47661	21-Sep-11	2.4
Palau038	Risong	RI	7.30971	134.47661	21-Sep-11	3.7
Palau039	Risong	RI	7.30971	134.47661	21-Sep-11	1.5
Palau040	Risong	RI	7.30971	134.47661	21-Sep-11	3
Palau041	Risong	RI	7.30971	134.47661	21-Sep-11	3
Palau042	Risong	RI	7.30971	134.47661	3-Nov-13	1.2
Palau043	Risong	RI	7.30971	134.47661	3-Nov-13	1.2
Palau044	Risong	RI	7.30971	134.47661	3-Nov-13	1.2
Palau045	Risong	RI	7.30971	134.47661	3-Nov-13	1.2
Palau046	Risong	RI	7.30971	134.47661	3-Nov-13	1.2
Palau047	Risong	RI	7.30971	134.47661	3-Nov-13	1.2
Palau048	Risong	RI	7.30971	134.47661	3-Nov-13	1.2
Palau049	Risong	RI	7.30971	134.47661	3-Nov-13	1.2
Palau050	Risong	RI	7.30971	134.47661	3-Nov-13	1.2
Palau051	Risong	RI	7.30971	134.47661	3-Nov-13	1.2
Palau052	Risong	RI	7.25879	134.52963	11-Apr-11	10.7
R1	Risong	RI	7.30971	134.47661	27-Sep-18	1
R10	Risong	RI	7.30971	134.47661	27-Sep-18	1
R11	Risong	RI	7.30971	134.47661	27-Sep-18	1
R12	Risong	RI	7.30971	134.47661	27-Sep-18	1
R13	Risong	RI	7.30971	134.47661	27-Sep-18	1
R14	Risong	RI	7.30971	134.47661	27-Sep-18	1
R15	Risong	RI	7.30971	134.47661	27-Sep-18	1
R16	Risong	RI	7.30971	134.47661	27-Sep-18	1
R17	Risong	RI	7.30971	134.47661	27-Sep-18	1
R18	Risong	RI	7.30971	134.47661	27-Sep-18	1
R19	Risong	RI	7.30971	134.47661	27-Sep-18	1
R2	Risong	RI	7.30971	134.47661	27-Sep-18	1
R20	Risong	RI	7.30971	134.47661	27-Sep-18	1
R21	Risong	RI	7.30971	134.47661	5-Oct-18	1.5
R22	Risong	RI	7.30971	134.47661	5-Oct-18	1.5
R23	Risong	RI	7.30971	134.47661	5-Oct-18	1.5
R24	Risong	RI	7.30971	134.47661	5-Oct-18	1.5
R25	Risong	RI	7.30971	134.47661	5-Oct-18	1.5
R26	Risong	RI	7.30971	134.47661	5-Oct-18	1.5
R27	Risong	RI	7.30971	134.47661	5-Oct-18	1.5
R28	Risong	RI	7.30971	134.47661	5-Oct-18	1.5
R29	Risong	RI	7.30971	134.47661	5-Oct-18	1.5
R3	Risong	RI	7.30971	134.47661	27-Sep-18	1
R30	Risong	RI	7.30971	134.47661	5-Oct-18	1.5
R4	Risong	RI	7.30971	134.47661	27-Sep-18	1
R5	Risong	RI	7.30971	134.47661	27-Sep-18	1
R6	Risong	RI	7.30971	134.47661	27-Sep-18	1
R7	Risong	RI	7.30971	134.47661	27-Sep-18	1
R8	Risong	RI	7.30971	134.47661	27-Sep-18	1
R9	Risong	RI	7.30971	134.47661	27-Sep-18	1
Palau275	Taoch	RI	7.26723	134.38722	21-Aug-14	2.4
Palau276	Taoch	RI	7.26723	134.38722	21-Aug-14	2.4
Palau277	Taoch	RI	7.26723	134.38722	21-Aug-14	2.4
Palau278	Taoch	RI	7.26723	134.38722	21-Aug-14	2.4
Palau279	Taoch	RI	7.26723	134.38722	21-Aug-14	1.8
Palau280	Taoch	RI	7.26723	134.38722	21-Aug-14	1.8
Palau281	Taoch	RI	7.26723	134.38722	21-Aug-14	2.1
Palau282	Taoch	RI	7.26723	134.38722	21-Aug-14	1.8
Palau283	Taoch	RI	7.26723	134.38722	21-Aug-14	3.4
Palau284	Taoch	RI	7.26723	134.38722	21-Aug-14	3.4
Palau285	Taoch	RI	7.26723	134.38722	21-Aug-14	3.4
Palau286	Taoch	RI	7.26723	134.38722	21-Aug-14	3.7
Palau287	Taoch	RI	7.26723	134.38722	21-Aug-14	3.7
Palau288	Taoch	RI	7.26723	134.38722	21-Aug-14	3.7
Palau289	Taoch	RI	7.26723	134.38722	21-Aug-14	3.7
Palau290	Taoch	RI	7.26723	134.38722	21-Aug-14	2.7
Palau291	Taoch	RI	7.26723	134.38722	21-Aug-14	2.4
Palau292	Taoch	RI	7.26723	134.38722	21-Aug-14	2.7
Palau293	Taoch	RI	7.26723	134.38722	21-Aug-14	2.1
Palau294	Taoch	RI	7.26723	134.38722	21-Aug-14	1.8
Palau305	Taoch	RI	7.26723	134.38722	21-Aug-14	2.4
Palau306	Taoch	RI	7.26723	134.38722	21-Aug-14	2.4
Palau307	Taoch	RI	7.26723	134.38722	21-Aug-14	2.4
Palau308	Taoch	RI	7.26723	134.38722	21-Aug-14	2.4
Palau309	Taoch	RI	7.26723	134.38722	21-Aug-14	2.4
Palau310	Taoch	RI	7.26723	134.38722	21-Aug-14	2.4
Palau311	Taoch	RI	7.26723	134.38722	21-Aug-14	2.4
Palau312	Taoch	RI	7.26723	134.38722	21-Aug-14	2.4
Palau313	Taoch	RI	7.26723	134.38722	21-Aug-14	2.4
Palau314	Taoch	RI	7.26723	134.38722	21-Aug-14	2.4
T1	Taoch	RI	7.26723	134.38722	28-Sep-18	2.5
T11	Taoch	RI	7.26723	134.38722	7-Oct-18	10
T12	Taoch	RI	7.26723	134.38722	7-Oct-18	8
T13	Taoch	RI	7.26723	134.38722	7-Oct-18	10
T14	Taoch	RI	7.26723	134.38722	7-Oct-18	10
T15	Taoch	RI	7.26723	134.38722	7-Oct-18	10
T16	Taoch	RI	7.26723	134.38722	7-Oct-18	not recorded
T17	Taoch	RI	7.26723	134.38722	7-Oct-18	not recorded
T18	Taoch	RI	7.26723	134.38722	7-Oct-18	not recorded
T19	Taoch	RI	7.26723	134.38722	7-Oct-18	not recorded
T2	Taoch	RI	7.26723	134.38722	28-Sep-18	2.5
T20	Taoch	RI	7.26723	134.38722	28-Sep-18	2.5
T3	Taoch	RI	7.26723	134.38722	28-Sep-18	2.5
T4	Taoch	RI	7.26723	134.38722	28-Sep-18	2.5
T5	Taoch	RI	7.26723	134.38722	28-Sep-18	2.5
T6	Taoch	RI	7.26723	134.38722	28-Sep-18	2.5
T7	Taoch	RI	7.26723	134.38722	28-Sep-18	2.5
T8	Taoch	RI	7.26723	134.38722	28-Sep-18	2.5
T9	Taoch	RI	7.26723	134.38722	28-Sep-18	2.5
