# Supplementary material for: Palau’s warmest reefs harbor thermally tolerant corals that thrive across different habitats
Source: Commun Biol. 2022 Dec 21;5:1394. doi: 10.1038/s42003-022-04315-7 (PMC9772186; doi:10.1038/s42003-022-04315-7)
Supplement: Supplementary file 6 — Supplementary Data 3 [file 42003_2022_4315_MOESM6_ESM.txt]

Sample	Site	Core	Year	Density	ExtRate	CalcRate
Palau007	Ngermid	166	2010	1.0759	0.7266	0.7817
Palau007	Ngermid	166	2009	1.1227	0.7579	0.8508
Palau007	Ngermid	166	2008	1.1087	0.753	0.8348
Palau007	Ngermid	166	2007	1.1686	0.9536	1.1144
Palau007	Ngermid	166	2006	1.1156	0.8116	0.9054
Palau007	Ngermid	166	2005	1.1248	0.8006	0.9005
Palau007	Ngermid	166	2004	1.1143	0.6512	0.7256
Palau007	Ngermid	166	2003	1.1494	0.7017	0.8066
Palau007	Ngermid	166	2002	1.1199	0.6243	0.6992
Palau007	Ngermid	166	2001	1.1892	0.8344	0.9922
Palau007	Ngermid	166	2000	1.1795	0.6207	0.7321
Palau007	Ngermid	166	1999	1.2188	0.6587	0.8028
Palau007	Ngermid	166	1998	1.2526	0.6017	0.7536
Palau007	Ngermid	166	1997	1.2279	0.7914	0.9717
Palau007	Ngermid	166	1996	1.14	0.5559	0.6337
Palau007	Ngermid	166	1995	1.1906	0.7346	0.8746
Palau007	Ngermid	166	1994	1.118	0.5827	0.6515
Palau007	Ngermid	166	1993	1.1196	0.8491	0.9507
Palau007	Ngermid	166	1992	1.1166	0.7518	0.8395
Palau007	Ngermid	166	1991	1.1205	0.6094	0.6828
Palau007	Ngermid	166	1990	1.1601	0.6207	0.7201
Palau009	Ngermid	168	2010	1.1776	1.0032	1.1813
Palau009	Ngermid	168	2009	1.1662	1.2581	1.4673
Palau009	Ngermid	168	2008	1.154	1.1135	1.2849
Palau009	Ngermid	168	2007	1.1126	1.2349	1.374
Palau009	Ngermid	168	2006	1.0836	1.0218	1.1073
Palau009	Ngermid	168	2005	1.0945	0.8807	0.9639
Palau009	Ngermid	168	2004	1.08	0.8662	0.9355
Palau009	Ngermid	168	2003	1.0798	0.9374	1.0122
Palau009	Ngermid	168	2002	1.0882	1.0865	1.1824
Palau009	Ngermid	168	2001	1.1109	1.1312	1.2566
Palau009	Ngermid	168	2000	1.1469	1.2121	1.3902
Palau009	Ngermid	168	1999	1.1433	1.1032	1.2612
Palau009	Ngermid	168	1998	1.1514	0.9604	1.1059
Palau009	Ngermid	168	1997	1.2108	1.1007	1.3327
Palau009	Ngermid	168	1996	1.1858	1.1786	1.3975
Palau010	Ngermid	169	2010	0.9181	0.6709	0.616
Palau010	Ngermid	169	2009	1.0065	1.0347	1.0415
Palau010	Ngermid	169	2008	1.0266	0.6971	0.7157
Palau010	Ngermid	169	2007	1.035	0.7586	0.7852
Palau010	Ngermid	169	2006	1.0262	0.6765	0.6942
Palau010	Ngermid	169	2005	1.0337	0.7079	0.7317
Palau010	Ngermid	169	2004	1.0275	0.6775	0.6962
Palau010	Ngermid	169	2003	1.0118	0.9019	0.9126
Palau010	Ngermid	169	2002	1.0024	0.6657	0.6672
Palau010	Ngermid	169	2001	1.0063	0.6636	0.6679
Palau010	Ngermid	169	2000	1.0368	0.7651	0.7933
Palau010	Ngermid	169	1999	1.0287	0.4948	0.509
Palau010	Ngermid	169	1998	1.0628	0.5989	0.6364
Palau008	Ngermid	178	2009	1.1439	0.9451	1.0811
Palau008	Ngermid	178	2008	1.0547	0.796	0.8396
Palau008	Ngermid	178	2007	1.0493	0.8479	0.8897
Palau008	Ngermid	178	2006	1.0441	1.0968	1.1452
Palau008	Ngermid	178	2005	1.0602	0.681	0.722
Palau008	Ngermid	178	2004	1.0617	0.7179	0.7622
Palau008	Ngermid	178	2003	1.0711	0.696	0.7455
Palau008	Ngermid	178	2002	1.0638	0.8267	0.8795
Palau008	Ngermid	178	2001	1.0641	0.7014	0.7463
Palau008	Ngermid	178	2000	1.0806	0.7694	0.8315
Palau008	Ngermid	178	1999	1.0921	0.7802	0.8521
Palau008	Ngermid	178	1998	1.0806	0.7481	0.8084
Palau008	Ngermid	178	1997	1.0677	0.7143	0.7626
Palau008	Ngermid	178	1996	1.0652	0.7562	0.8055
Palau008	Ngermid	178	1995	1.0872	0.6957	0.7563
Palau008	Ngermid	178	1994	1.1495	0.9037	1.0388
Palau008	Ngermid	178	1993	1.1026	0.6814	0.7513
Palau008	Ngermid	178	1992	1.1936	0.8159	0.9738
Palau012	Ngermid	180	2011	0.8593	0.7818	0.6718
Palau012	Ngermid	180	2010	0.8742	0.7988	0.6984
Palau012	Ngermid	180	2009	0.8666	0.6859	0.5944
Palau012	Ngermid	180	2008	0.9197	0.6396	0.5882
Palau012	Ngermid	180	2007	0.8985	0.7205	0.6473
Palau012	Ngermid	180	2006	0.8703	0.7126	0.6202
Palau012	Ngermid	180	2005	0.8641	0.7549	0.6523
Palau012	Ngermid	180	2004	0.8549	0.7405	0.633
Palau012	Ngermid	180	2003	0.8353	0.8025	0.6703
Palau012	Ngermid	180	2002	0.787	0.6938	0.546
Palau012	Ngermid	180	2001	0.7455	0.553	0.4123
Palau012	Ngermid	180	2000	0.7971	0.7534	0.6005
Palau012	Ngermid	180	1999	0.9238	0.4727	0.4366
Palau012	Ngermid	180	1998	1.1028	0.5202	0.5737
Palau012	Ngermid	180	1997	0.9406	0.6033	0.5675
Palau057	Drop_Off	210	2010	1.3033	0.3477	0.4532
Palau057	Drop_Off	210	2009	1.32	0.8492	1.1209
Palau057	Drop_Off	210	2008	1.2342	0.375	0.4629
Palau057	Drop_Off	210	2007	1.2332	0.6334	0.7811
Palau057	Drop_Off	210	2006	1.2611	0.7326	0.9239
Palau057	Drop_Off	210	2005	1.2396	0.5898	0.7311
Palau057	Drop_Off	210	2004	1.2806	0.5225	0.6691
Palau057	Drop_Off	210	2003	1.2666	0.7819	0.9904
Palau057	Drop_Off	210	2002	1.2738	0.5683	0.7239
Palau057	Drop_Off	210	2001	1.2935	0.6013	0.7778
Palau057	Drop_Off	210	2000	1.282	0.6799	0.8717
Palau064	Drop_Off	211	2010	1.6899	1.5073	2.5472
Palau064	Drop_Off	211	2009	1.6337	1.2269	2.0044
Palau064	Drop_Off	211	2008	1.6072	1.3212	2.1234
Palau064	Drop_Off	211	2007	1.4497	1.0235	1.4838
Palau064	Drop_Off	211	2006	1.5662	1.4476	2.2672
Palau064	Drop_Off	211	2005	1.6087	1.2491	2.0094
Palau064	Drop_Off	211	2004	1.6017	1.6969	2.7179
Palau064	Drop_Off	211	2003	1.6584	1.3622	2.2592
Palau064	Drop_Off	211	2002	1.6894	1.6544	2.795
Palau064	Drop_Off	211	2001	1.5442	1.5439	2.3841
Palau064	Drop_Off	211	2000	1.5488	1.4808	2.2934
Palau064	Drop_Off	211	1999	1.5727	0.7452	1.1719
Palau064	Drop_Off	211	1998	1.6392	0.9757	1.5993
Palau064	Drop_Off	211	1997	1.5763	1.6874	2.6597
Palau064	Drop_Off	211	1996	1.448	1.4616	2.1165
Palau064	Drop_Off	211	1995	1.4341	1.0714	1.5366
Palau032	Risong	213	2010	1.114	0.506	0.5637
Palau032	Risong	213	2009	1.063	0.4832	0.5137
Palau032	Risong	213	2008	1.0633	0.6178	0.6569
Palau032	Risong	213	2007	1.0873	0.7426	0.8074
Palau032	Risong	213	2006	1.124	0.6483	0.7287
Palau032	Risong	213	2005	1.1673	0.6581	0.7682
Palau032	Risong	213	2004	1.1224	0.4853	0.5448
Palau032	Risong	213	2003	1.1259	0.531	0.5978
Palau032	Risong	213	2002	1.1538	0.8638	0.9966
Palau032	Risong	213	2001	1.0504	0.451	0.4738
Palau032	Risong	213	2000	1.0684	0.7726	0.8255
Palau032	Risong	213	1999	1.1223	0.6241	0.7004
Palau032	Risong	213	1998	1.0969	0.6359	0.6975
Palau032	Risong	213	1997	1.1083	0.5795	0.6422
Palau032	Risong	213	1996	1.1513	0.562	0.647
Palau054	Drop_Off	214	2010	1.3361	0.6929	0.9257
Palau054	Drop_Off	214	2009	1.3839	0.5727	0.7926
Palau054	Drop_Off	214	2008	1.3294	0.6924	0.9205
Palau054	Drop_Off	214	2007	1.3328	0.6067	0.8086
Palau054	Drop_Off	214	2006	1.3344	0.5152	0.6875
Palau054	Drop_Off	214	2005	1.3242	0.4385	0.5806
Palau054	Drop_Off	214	2004	1.3586	0.4615	0.627
Palau054	Drop_Off	214	2003	1.3705	0.9503	1.3024
Palau054	Drop_Off	214	2002	1.3786	0.3987	0.5496
Palau054	Drop_Off	214	2001	1.3869	0.6061	0.8406
Palau054	Drop_Off	214	2000	1.2969	0.5407	0.7012
Palau054	Drop_Off	214	1999	1.2716	0.9002	1.1448
Palau054	Drop_Off	214	1998	1.2358	0.4353	0.538
Palau054	Drop_Off	214	1997	1.2469	0.5681	0.7084
Palau054	Drop_Off	214	1996	1.2812	0.6712	0.8599
Palau054	Drop_Off	214	1995	1.2177	0.6805	0.8286
Palau054	Drop_Off	214	1994	1.2534	0.9193	1.1522
Palau054	Drop_Off	214	1993	1.3304	0.5588	0.7433
Palau054	Drop_Off	214	1992	1.3771	1.5731	2.1663
Palau054	Drop_Off	214	1991	1.2733	0.7981	1.0163
Palau033	Risong	216	2010	1.1864	0.8918	1.058
Palau033	Risong	216	2009	1.1507	0.9506	1.0939
Palau033	Risong	216	2008	1.1971	0.9736	1.1654
Palau033	Risong	216	2007	1.2294	0.8276	1.0175
Palau033	Risong	216	2006	1.2175	0.9131	1.1116
Palau033	Risong	216	2005	1.2166	0.9267	1.1275
Palau033	Risong	216	2004	1.1828	1.0186	1.2048
Palau033	Risong	216	2003	1.1946	0.7958	0.9507
Palau034	Risong	217	2010	0.9791	0.6419	0.6285
Palau034	Risong	217	2009	0.9958	0.4877	0.4857
Palau034	Risong	217	2008	1.0089	0.5251	0.5298
Palau034	Risong	217	2007	1.0201	0.581	0.5927
Palau034	Risong	217	2006	0.9945	0.5055	0.5028
Palau034	Risong	217	2005	0.9833	0.5121	0.5035
Palau034	Risong	217	2004	0.993	0.5265	0.5228
Palau034	Risong	217	2003	0.9967	0.5711	0.5692
Palau034	Risong	217	2002	0.9888	0.586	0.5794
Palau034	Risong	217	2001	0.9911	0.5168	0.5122
Palau034	Risong	217	2000	0.9879	0.4443	0.4389
Palau034	Risong	217	1999	1.0174	0.4605	0.4685
Palau034	Risong	217	1998	1.0426	0.4374	0.456
Palau034	Risong	217	1997	1.0067	0.368	0.3704
Palau034	Risong	217	1996	1.0331	0.5119	0.5289
Palau034	Risong	217	1995	1.0501	0.5436	0.5708
Palau034	Risong	217	1994	1.0239	0.3647	0.3734
Palau034	Risong	217	1993	1.0144	0.5006	0.5078
Palau034	Risong	217	1992	1.0317	0.4973	0.513
Palau034	Risong	217	1991	1.0472	0.5631	0.5897
Palau034	Risong	217	1990	1.0633	0.5068	0.5389
Palau034	Risong	217	1989	1.0946	0.453	0.4959
Palau034	Risong	217	1988	1.0704	0.3361	0.3597
Palau034	Risong	217	1987	1.0841	0.5186	0.5622
Palau034	Risong	217	1986	1.1034	0.3644	0.4021
Palau034	Risong	217	1985	1.1195	0.325	0.3638
Palau034	Risong	217	1984	1.0913	0.4119	0.4495
Palau034	Risong	217	1983	1.0829	0.3438	0.3723
Palau034	Risong	217	1982	1.08	0.4043	0.4366
Palau034	Risong	217	1981	1.0897	0.4314	0.4702
Palau034	Risong	217	1980	1.112	0.4123	0.4585
Palau035	Risong	218	2010	0.9235	0.583	0.5383
Palau035	Risong	218	2009	0.8777	0.6191	0.5433
Palau035	Risong	218	2008	0.9119	0.731	0.6666
Palau035	Risong	218	2007	0.9122	0.9836	0.8972
Palau035	Risong	218	2006	0.8923	0.7615	0.6795
Palau035	Risong	218	2005	0.904	0.6851	0.6193
Palau035	Risong	218	2004	0.9193	0.9711	0.8928
Palau035	Risong	218	2003	0.9549	0.8285	0.7912
Palau035	Risong	218	2002	0.931	0.8616	0.8021
Palau035	Risong	218	2001	0.8826	0.5562	0.4909
Palau035	Risong	218	2000	0.8466	0.5507	0.4662
Palau035	Risong	218	1999	0.8993	0.698	0.6278
Palau035	Risong	218	1998	0.9692	0.7071	0.6853
Palau035	Risong	218	1997	0.9778	0.6084	0.5949
Palau035	Risong	218	1996	0.9635	0.9801	0.9443
Palau035	Risong	218	1995	0.924	0.7975	0.7369
Palau035	Risong	218	1994	0.9545	0.5894	0.5625
Palau035	Risong	218	1993	0.9903	0.6156	0.6096
Palau035	Risong	218	1992	0.9322	0.5776	0.5384
Palau035	Risong	218	1991	0.9596	0.5758	0.5525
Palau035	Risong	218	1990	0.9483	0.5214	0.4945
Palau035	Risong	218	1989	0.9672	0.5806	0.5615
Palau035	Risong	218	1988	0.939	0.6316	0.5931
Palau035	Risong	218	1987	0.9465	0.6554	0.6203
Palau036	Risong	219	2010	0.9367	0.6774	0.6345
Palau036	Risong	219	2009	0.8869	0.8782	0.7789
Palau036	Risong	219	2008	0.925	0.7188	0.6649
Palau036	Risong	219	2007	0.9251	0.9282	0.8586
Palau036	Risong	219	2006	0.9447	1.0111	0.9552
Palau036	Risong	219	2005	0.9705	0.9042	0.8775
Palau036	Risong	219	2004	0.9795	0.8702	0.8524
Palau036	Risong	219	2003	0.9386	0.9746	0.9147
Palau036	Risong	219	2002	0.9417	0.944	0.889
Palau036	Risong	219	2001	0.9553	0.7277	0.6952
Palau037	Risong	220	2010	1.2569	0.7592	0.9543
Palau037	Risong	220	2009	1.2292	0.6935	0.8524
Palau037	Risong	220	2008	1.2647	0.8173	1.0336
Palau037	Risong	220	2007	1.3057	0.8538	1.1148
Palau037	Risong	220	2006	1.3116	0.8948	1.1736
Palau037	Risong	220	2005	1.3141	0.6898	0.9065
Palau037	Risong	220	2004	1.2662	0.8255	1.0452
Palau037	Risong	220	2003	1.2589	0.7811	0.9834
Palau037	Risong	220	2002	1.232	0.7649	0.9424
Palau037	Risong	220	2001	1.1458	0.5793	0.6638
Palau037	Risong	220	2000	1.2158	0.718	0.873
Palau037	Risong	220	1999	1.2294	0.6753	0.8303
Palau037	Risong	220	1998	1.2681	0.7873	0.9984
Palau037	Risong	220	1997	1.2716	0.6763	0.86
Palau037	Risong	220	1996	1.3174	0.547	0.7206
Palau037	Risong	220	1995	1.3058	0.6862	0.8961
Palau037	Risong	220	1994	1.3084	0.5619	0.7352
Palau037	Risong	220	1993	1.3017	0.7828	1.0189
Palau037	Risong	220	1992	1.2422	0.7248	0.9004
Palau037	Risong	220	1991	1.245	0.772	0.9611
Palau037	Risong	220	1990	1.3123	0.8627	1.1321
Palau037	Risong	220	1989	1.232	1.1969	1.4745
Palau037	Risong	220	1988	1.2732	0.7956	1.0129
Palau037	Risong	220	1987	1.319	0.8171	1.0778
Palau037	Risong	220	1986	1.2147	0.8071	0.9804
Palau037	Risong	220	1985	1.2408	0.7567	0.9389
Palau060	Drop_Off	221	2010	1.4807	0.7933	1.1747
Palau060	Drop_Off	221	2009	1.4575	0.8577	1.25
Palau060	Drop_Off	221	2008	1.4296	0.9799	1.4008
Palau060	Drop_Off	221	2007	1.3983	0.9345	1.3067
Palau060	Drop_Off	221	2006	1.4369	1.0474	1.5051
Palau060	Drop_Off	221	2005	1.4321	0.6924	0.9917
Palau060	Drop_Off	221	2004	1.4537	0.8957	1.3021
Palau060	Drop_Off	221	2003	1.4662	0.9089	1.3327
Palau060	Drop_Off	221	2002	1.4366	1.0778	1.5484
Palau060	Drop_Off	221	2001	1.4627	0.92	1.3457
Palau060	Drop_Off	221	2000	1.4868	1.1693	1.7385
Palau060	Drop_Off	221	1999	1.4386	1.1087	1.5949
Palau060	Drop_Off	221	1998	1.425	1.1123	1.585
Palau060	Drop_Off	221	1997	1.4377	1.0198	1.4662
Palau060	Drop_Off	221	1996	1.4601	0.9417	1.375
Palau060	Drop_Off	221	1995	1.4371	0.8051	1.157
Palau060	Drop_Off	221	1994	1.4681	0.8647	1.2694
Palau060	Drop_Off	221	1993	1.471	1.0199	1.5003
Palau060	Drop_Off	221	1992	1.4985	0.9979	1.4953
Palau060	Drop_Off	221	1991	1.5294	0.9615	1.4705
Palau060	Drop_Off	221	1990	1.4776	1.032	1.5249
Palau060	Drop_Off	221	1989	1.4692	0.9944	1.4609
Palau060	Drop_Off	221	1988	1.4367	1.1539	1.6578
Palau060	Drop_Off	221	1987	1.4171	1.0996	1.5582
Palau038	Risong	222	2010	0.9826	0.3991	0.3922
Palau038	Risong	222	2009	0.9549	0.4003	0.3822
Palau038	Risong	222	2008	0.965	0.8174	0.7888
Palau038	Risong	222	2007	1.022	0.6856	0.7007
Palau038	Risong	222	2006	1.078	0.613	0.6608
Palau038	Risong	222	2005	1.1038	0.6417	0.7083
Palau038	Risong	222	2004	1.0983	0.6326	0.6948
Palau038	Risong	222	2003	1.0771	0.662	0.713
Palau038	Risong	222	2002	1.0364	0.619	0.6415
Palau038	Risong	222	2001	1.0245	0.6402	0.6559
Palau038	Risong	222	2000	1.0382	0.7311	0.759
Palau038	Risong	222	1999	1.0364	0.6623	0.6864
Palau038	Risong	222	1998	1.0567	0.5674	0.5995
Palau038	Risong	222	1997	1.0622	0.6749	0.7169
Palau038	Risong	222	1996	1.1081	0.6356	0.7043
Palau038	Risong	222	1995	1.1092	0.574	0.6367
Palau038	Risong	222	1994	1.1421	0.5628	0.6428
Palau039	Risong	223	2010	1.2572	0.83	1.0435
Palau039	Risong	223	2009	1.2034	0.8962	1.0784
Palau039	Risong	223	2008	1.2161	0.9267	1.1269
Palau039	Risong	223	2007	1.1975	0.9341	1.1186
Palau039	Risong	223	2006	1.1817	1.0874	1.285
Palau039	Risong	223	2005	1.2115	1.0038	1.2162
Palau039	Risong	223	2004	1.2022	1.0738	1.2909
Palau039	Risong	223	2003	1.2006	0.8735	1.0487
Palau039	Risong	223	2002	1.1833	0.9864	1.1671
Palau039	Risong	223	2001	1.2028	0.8918	1.0727
Palau040	Risong	224	2010	0.9049	0.681	0.6163
Palau040	Risong	224	2009	0.9737	0.8283	0.8065
Palau040	Risong	224	2008	0.9033	1.3233	1.1954
Palau040	Risong	224	2007	0.8821	1.1624	1.0254
Palau040	Risong	224	2006	0.927	1.0362	0.9605
Palau040	Risong	224	2005	0.9198	1.2754	1.1731
Palau040	Risong	224	2004	0.9283	1.0136	0.9409
Palau040	Risong	224	2003	0.9594	0.9404	0.9022
Palau040	Risong	224	2002	0.9356	1.4351	1.3427
Palau040	Risong	224	2001	0.9398	1.6064	1.5098
Palau040	Risong	224	2000	0.96	1.5584	1.496
Palau040	Risong	224	1999	0.9462	1.5613	1.4773
Palau041	Risong	225	2010	1.0394	0.8274	0.86
Palau041	Risong	225	2009	0.9605	0.7241	0.6955
Palau041	Risong	225	2008	0.9818	1.0586	1.0392
Palau041	Risong	225	2007	0.9983	0.5888	0.5878
Palau041	Risong	225	2006	1.0432	0.7811	0.8149
Palau041	Risong	225	2005	0.9712	1.0832	1.052
Palau041	Risong	225	2004	0.9689	0.7495	0.7262
Palau041	Risong	225	2003	0.9758	0.6699	0.6537
Palau041	Risong	225	2002	0.9673	0.9208	0.8907
Palau041	Risong	225	2001	0.9651	0.9525	0.9193
Palau041	Risong	225	2000	0.9519	1.0092	0.9608
Palau041	Risong	225	1999	0.9543	0.8096	0.7726
Palau041	Risong	225	1998	1.0087	0.5459	0.5506
Palau041	Risong	225	1997	1.0244	1.089	1.1155
Palau041	Risong	225	1996	1.0033	0.6701	0.6723
Palau041	Risong	225	1995	1.0202	0.7192	0.7337
Palau041	Risong	225	1994	1.0427	0.9485	0.989
Palau041	Risong	225	1993	1.0282	0.5235	0.5383
Palau041	Risong	225	1992	1.0028	0.7209	0.7229
Palau041	Risong	225	1991	0.9905	0.6497	0.6435
Palau041	Risong	225	1990	0.9806	0.7068	0.693
Palau041	Risong	225	1989	0.9761	0.687	0.6706
Palau041	Risong	225	1988	0.9724	1.1321	1.1008
Palau058	Drop_Off	229	2010	1.1619	0.6119	0.711
Palau058	Drop_Off	229	2009	1.1988	0.6513	0.7808
Palau058	Drop_Off	229	2008	1.2283	0.8499	1.0439
Palau058	Drop_Off	229	2007	1.237	0.6766	0.8369
Palau058	Drop_Off	229	2006	1.2245	0.8163	0.9996
Palau058	Drop_Off	229	2005	1.3195	0.7221	0.9529
Palau058	Drop_Off	229	2004	1.3481	0.724	0.9761
Palau058	Drop_Off	229	2003	1.3726	0.7354	1.0094
Palau058	Drop_Off	229	2002	1.3858	0.8973	1.2435
Palau058	Drop_Off	229	2001	1.3358	1.1372	1.5191
Palau058	Drop_Off	229	2000	1.215	0.7213	0.8764
Palau058	Drop_Off	229	1999	1.3089	1.037	1.3572
Palau058	Drop_Off	229	1998	1.3169	0.88	1.1589
Palau058	Drop_Off	229	1997	1.3159	0.9637	1.2681
Palau058	Drop_Off	229	1996	1.2459	0.8622	1.0742
Palau058	Drop_Off	229	1995	1.2678	0.9007	1.1419
Palau061	Drop_Off	230	2010	1.3555	0.7737	1.0488
Palau061	Drop_Off	230	2009	1.3488	0.8025	1.0823
Palau061	Drop_Off	230	2008	1.3627	0.8414	1.1465
Palau061	Drop_Off	230	2007	1.3572	0.7277	0.9876
Palau061	Drop_Off	230	2006	1.367	0.498	0.6807
Palau061	Drop_Off	230	2005	1.3526	0.3917	0.5299
Palau061	Drop_Off	230	2004	1.3767	0.5833	0.803
Palau061	Drop_Off	230	2003	1.3716	0.8555	1.1735
Palau061	Drop_Off	230	2002	1.3194	0.6479	0.8549
Palau061	Drop_Off	230	2001	1.323	0.5834	0.7718
Palau061	Drop_Off	230	2000	1.3263	0.8115	1.0763
Palau061	Drop_Off	230	1999	1.3528	0.7703	1.042
Palau061	Drop_Off	230	1998	1.3227	0.7594	1.0045
Palau061	Drop_Off	230	1997	1.3117	0.7647	1.0031
Palau061	Drop_Off	230	1996	1.3325	0.8003	1.0664
Palau061	Drop_Off	230	1995	1.2855	0.841	1.0811
Palau061	Drop_Off	230	1994	1.3003	0.8005	1.0408
Palau061	Drop_Off	230	1993	1.341	0.8694	1.1658
Palau061	Drop_Off	230	1992	1.3942	0.8854	1.2344
Palau056	Drop_Off	231	2010	1.3568	1.0738	1.4569
Palau056	Drop_Off	231	2009	1.3633	0.7201	0.9817
Palau056	Drop_Off	231	2008	1.2843	0.8414	1.0806
Palau056	Drop_Off	231	2007	1.2512	0.9801	1.2263
Palau056	Drop_Off	231	2006	1.2384	0.7209	0.8928
Palau056	Drop_Off	231	2005	1.2592	1.3259	1.6696
Palau056	Drop_Off	231	2004	1.3702	0.6954	0.9528
Palau056	Drop_Off	231	2003	1.3648	1.1247	1.5351
Palau056	Drop_Off	231	2002	1.2744	1.1279	1.4373
Palau056	Drop_Off	231	2001	1.2679	0.7979	1.0116
Palau056	Drop_Off	231	2000	1.2723	0.9062	1.153
Palau056	Drop_Off	231	1999	1.2835	1.2795	1.6422
Palau056	Drop_Off	231	1998	1.3273	0.9745	1.2935
Palau056	Drop_Off	231	1997	1.2667	1.004	1.2719
Palau056	Drop_Off	231	1996	1.241	0.8148	1.0111
Palau059	Drop_Off	232	2010	1.4537	0.301	0.4376
Palau059	Drop_Off	232	2009	1.5331	0.5509	0.8446
Palau059	Drop_Off	232	2008	1.3507	0.3622	0.4892
Palau059	Drop_Off	232	2007	1.3444	0.4204	0.5652
Palau059	Drop_Off	232	2006	1.3796	0.4886	0.6741
Palau059	Drop_Off	232	2005	1.4095	0.5964	0.8407
Palau059	Drop_Off	232	2004	1.3903	0.6654	0.9251
Palau059	Drop_Off	232	2003	1.4107	0.6818	0.9618
Palau059	Drop_Off	232	2002	1.4127	0.661	0.9338
Palau059	Drop_Off	232	2001	1.3595	0.8161	1.1095
Palau059	Drop_Off	232	2000	1.3728	0.6619	0.9087
Palau059	Drop_Off	232	1999	1.3473	0.6433	0.8668
Palau059	Drop_Off	232	1998	1.3604	0.7034	0.957
Palau055	Drop_Off	233	2010	1.31	0.388	0.5083
Palau055	Drop_Off	233	2009	1.305	0.3532	0.4609
Palau055	Drop_Off	233	2008	1.3082	0.4233	0.5537
Palau055	Drop_Off	233	2007	1.3189	0.5438	0.7172
Palau055	Drop_Off	233	2006	1.2818	0.3727	0.4777
Palau055	Drop_Off	233	2005	1.3272	0.8174	1.0848
Palau055	Drop_Off	233	2004	1.3688	0.5577	0.7633
Palau055	Drop_Off	233	2003	1.364	0.9096	1.2408
Palau055	Drop_Off	233	2002	1.3533	1.2048	1.6305
Palau055	Drop_Off	233	2001	1.3363	0.9148	1.2224
Palau062	Drop_Off	234	2010	1.3502	0.4654	0.6284
Palau062	Drop_Off	234	2009	1.3724	0.6222	0.8539
Palau062	Drop_Off	234	2008	1.3403	0.4598	0.6163
Palau062	Drop_Off	234	2007	1.3474	0.5578	0.7516
Palau062	Drop_Off	234	2006	1.328	0.9974	1.3246
Palau062	Drop_Off	234	2005	1.3176	0.6029	0.7944
Palau062	Drop_Off	234	2004	1.3144	0.559	0.7348
Palau062	Drop_Off	234	2003	1.2742	0.6339	0.8077
Palau062	Drop_Off	234	2002	1.2602	0.5419	0.6829
Palau062	Drop_Off	234	2001	1.2579	0.5229	0.6578
Palau062	Drop_Off	234	2000	1.2795	0.8024	1.0266
Palau062	Drop_Off	234	1999	1.2794	0.5982	0.7654
Palau062	Drop_Off	234	1998	1.3238	0.7869	1.0417
Palau063	Drop_Off	235	2010	1.2478	0.6055	0.7555
Palau063	Drop_Off	235	2009	1.2607	0.8257	1.041
Palau063	Drop_Off	235	2008	1.2535	0.8738	1.0953
Palau063	Drop_Off	235	2007	1.2108	0.7657	0.927
Palau063	Drop_Off	235	2006	1.2116	1.0497	1.2718
Palau063	Drop_Off	235	2005	1.2166	1.3546	1.6479
Palau063	Drop_Off	235	2004	1.2082	1.2413	1.4997
Palau063	Drop_Off	235	2003	1.2106	1.1928	1.444
Palau063	Drop_Off	235	2002	1.2051	0.9921	1.1956
Palau063	Drop_Off	235	2001	1.225	1.1126	1.3629
Palau066	Drop_Off	237	2010	1.3193	0.668	0.8813
Palau066	Drop_Off	237	2009	1.3835	0.9477	1.3111
Palau066	Drop_Off	237	2008	1.3483	1.2424	1.6752
Palau066	Drop_Off	237	2007	1.333	1.0015	1.335
Palau066	Drop_Off	237	2006	1.2971	0.7731	1.0028
Palau066	Drop_Off	237	2005	1.2683	0.9576	1.2145
Palau066	Drop_Off	237	2004	1.2679	1.2447	1.5781
Palau066	Drop_Off	237	2003	1.2547	1.2829	1.6097
Palau066	Drop_Off	237	2002	1.2816	1.4776	1.8937
Palau066	Drop_Off	237	2001	1.2889	1.1342	1.4619
Palau066	Drop_Off	237	2000	1.3364	0.9756	1.3037
Palau066	Drop_Off	237	1999	1.3287	0.9441	1.2544
Palau066	Drop_Off	237	1998	1.3051	1.0969	1.4315
Palau066	Drop_Off	237	1997	1.2784	0.7272	0.9296
Palau066	Drop_Off	237	1996	1.2808	1.0667	1.3663
Palau066	Drop_Off	237	1995	1.2623	0.8303	1.0481
Palau066	Drop_Off	237	1994	1.2843	1.1781	1.5131
Palau066	Drop_Off	237	1993	1.3019	1.5304	1.9925
Palau066	Drop_Off	237	1992	1.256	1.509	1.8953
Palau066	Drop_Off	237	1991	1.2863	1.6253	2.0906
Palau066	Drop_Off	237	1990	1.2421	1.7963	2.2313
Palau066	Drop_Off	237	1989	1.2019	1.7696	2.1269
Palau066	Drop_Off	237	1988	1.2152	1.7866	2.171
Palau066	Drop_Off	237	1987	1.2073	1.6607	2.0049
Palau066	Drop_Off	237	1986	1.2138	1.495	1.8146
Palau065	Drop_Off	239	2010	1.4792	0.9435	1.3956
Palau065	Drop_Off	239	2009	1.5361	0.8142	1.2507
Palau065	Drop_Off	239	2008	1.4636	0.883	1.2923
Palau065	Drop_Off	239	2007	1.4483	0.9461	1.3702
Palau065	Drop_Off	239	2006	1.4075	0.8308	1.1694
Palau065	Drop_Off	239	2005	1.4424	0.9698	1.3989
Palau065	Drop_Off	239	2004	1.4056	0.9042	1.271
Palau065	Drop_Off	239	2003	1.4982	0.901	1.3498
Palau065	Drop_Off	239	2002	1.5062	1.0157	1.5298
Palau065	Drop_Off	239	2001	1.4758	1.0439	1.5406
Palau065	Drop_Off	239	2000	1.4149	1.1522	1.6302
Palau065	Drop_Off	239	1999	1.3462	1.1955	1.6094
Palau065	Drop_Off	239	1998	1.323	1.1404	1.5088
Palau065	Drop_Off	239	1997	1.3203	0.6169	0.8144
Palau065	Drop_Off	239	1996	1.2614	1.2106	1.527
Palau065	Drop_Off	239	1995	1.2776	1.0728	1.3707
Palau065	Drop_Off	239	1994	1.1499	0.8483	0.9755
Palau065	Drop_Off	239	1993	1.2408	0.755	0.9368
Palau065	Drop_Off	239	1992	1.2667	0.9332	1.182
Palau065	Drop_Off	239	1991	1.2884	0.8701	1.1211
Palau065	Drop_Off	239	1990	1.2952	0.7523	0.9745
Palau067	Drop_Off	240	2010	1.2212	1.0273	1.2545
Palau067	Drop_Off	240	2009	1.1176	0.9822	1.0977
Palau067	Drop_Off	240	2008	1.142	1.1317	1.2924
Palau067	Drop_Off	240	2007	1.169	0.9348	1.0928
Palau067	Drop_Off	240	2006	1.2052	0.6985	0.8418
Palau067	Drop_Off	240	2005	1.191	0.5173	0.6161
Palau067	Drop_Off	240	2004	1.0932	0.6546	0.7156
Palau070	Drop_Off	243	2010	1.4874	0.8349	1.2417
Palau070	Drop_Off	243	2009	1.4557	0.9343	1.36
Palau070	Drop_Off	243	2008	1.4684	0.8183	1.2016
Palau070	Drop_Off	243	2007	1.4709	0.9573	1.4081
Palau070	Drop_Off	243	2006	1.4274	0.8845	1.2625
Palau070	Drop_Off	243	2005	1.3466	0.8805	1.1857
Palau070	Drop_Off	243	2004	1.3411	1.1514	1.5441
Palau071	Drop_Off	244	2010	1.1722	0.5344	0.6264
Palau071	Drop_Off	244	2009	1.2207	0.8697	1.0616
Palau071	Drop_Off	244	2008	1.236	0.6674	0.8249
Palau071	Drop_Off	244	2007	1.1669	0.465	0.5426
Palau071	Drop_Off	244	2006	1.2206	0.5765	0.7037
Palau071	Drop_Off	244	2005	1.2591	0.6597	0.8306
Palau071	Drop_Off	244	2004	1.1678	0.5353	0.6252
Palau071	Drop_Off	244	2003	1.2717	0.868	1.1038
Palau071	Drop_Off	244	2002	1.215	0.6055	0.7357
Palau071	Drop_Off	244	2001	1.2344	0.8264	1.0201
Palau071	Drop_Off	244	2000	1.2123	0.7727	0.9367
Palau071	Drop_Off	244	1999	1.2157	0.6659	0.8095
Palau071	Drop_Off	244	1998	1.2204	0.6002	0.7325
Palau071	Drop_Off	244	1997	1.2754	0.7395	0.9431
Palau071	Drop_Off	244	1996	1.2582	0.8574	1.0787
Palau071	Drop_Off	244	1995	1.2043	0.866	1.043
Palau071	Drop_Off	244	1994	1.225	0.6258	0.7666
Palau071	Drop_Off	244	1993	1.2825	0.5599	0.718
Palau071	Drop_Off	244	1992	1.2679	0.7196	0.9124
Palau071	Drop_Off	244	1991	1.2901	1.0422	1.3446
Palau071	Drop_Off	244	1990	1.2652	1.2808	1.6205
Palau071	Drop_Off	244	1989	1.2287	1.0395	1.2772
Palau071	Drop_Off	244	1988	1.1781	0.9767	1.1507
Palau071	Drop_Off	244	1987	1.1921	0.7084	0.8445
Palau232	Kayangel	367	2013	1.484	0.562	0.8339
Palau232	Kayangel	367	2012	1.3857	0.6508	0.9018
Palau232	Kayangel	367	2011	1.3506	0.5055	0.6828
Palau232	Kayangel	367	2010	1.3812	0.6844	0.9453
Palau232	Kayangel	367	2009	1.3493	0.6378	0.8606
Palau232	Kayangel	367	2008	1.4313	0.7588	1.086
Palau232	Kayangel	367	2007	1.4715	0.8692	1.279
Palau232	Kayangel	367	2006	1.4106	0.8458	1.1931
Palau232	Kayangel	367	2005	1.3958	0.7903	1.1032
Palau232	Kayangel	367	2004	1.4028	0.8285	1.1623
Palau232	Kayangel	367	2003	1.4035	1.0191	1.4303
Palau232	Kayangel	367	2002	1.3798	0.7824	1.0796
Palau232	Kayangel	367	2001	1.3075	0.5117	0.669
Palau232	Kayangel	367	2000	1.3768	0.4371	0.6017
Palau232	Kayangel	367	1999	1.3535	0.461	0.6239
Palau232	Kayangel	367	1998	1.309	0.4175	0.5464
Palau232	Kayangel	367	1997	1.229	1.0345	1.2714
Palau232	Kayangel	367	1996	1.1994	1.1656	1.398
Palau232	Kayangel	367	1995	1.2682	1.3815	1.752
Palau232	Kayangel	367	1994	1.3485	0.9839	1.3269
Palau232	Kayangel	367	1993	1.3457	0.9265	1.2467
Palau232	Kayangel	367	1992	1.3469	0.9299	1.2525
Palau232	Kayangel	367	1991	1.4049	0.956	1.3431
Palau232	Kayangel	367	1990	1.358	0.9456	1.284
Palau232	Kayangel	367	1989	1.4019	0.7446	1.0439
Palau232	Kayangel	367	1988	1.4955	0.7599	1.1365
Palau232	Kayangel	367	1987	1.4196	0.7092	1.0068
Palau232	Kayangel	367	1986	1.4012	0.9479	1.3283
Palau232	Kayangel	367	1985	1.3873	0.6768	0.939
Palau232	Kayangel	367	1984	1.3995	0.8141	1.1393
Palau232	Kayangel	367	1983	1.4099	0.8738	1.2321
Palau232	Kayangel	367	1982	1.3052	0.9019	1.1771
Palau232	Kayangel	367	1981	1.2751	0.8972	1.144
Palau232	Kayangel	367	1980	1.3182	0.9878	1.3022
Palau232	Kayangel	367	1979	1.3655	0.832	1.1361
Palau232	Kayangel	367	1978	1.2672	0.8405	1.0651
Palau232	Kayangel	367	1977	1.295	0.9734	1.2606
Palau232	Kayangel	367	1976	1.3464	0.9822	1.3224
Palau232	Kayangel	367	1975	1.4103	1.1334	1.5984
Palau232	Kayangel	367	1974	1.4174	0.8379	1.1876
Palau232	Kayangel	367	1973	1.4724	0.7752	1.1413
Palau232	Kayangel	367	1972	1.4497	1.1029	1.5989
Palau232	Kayangel	367	1971	1.5053	0.6016	0.9056
Palau232	Kayangel	367	1970	1.3904	0.7781	1.0818
Palau171	Helen	696	2013	1.1787	1.185	1.3968
Palau171	Helen	696	2012	1.1217	1.171	1.3136
Palau171	Helen	696	2011	1.1489	1.0526	1.2093
Palau171	Helen	696	2010	1.2156	1.1067	1.3453
Palau171	Helen	696	2009	1.145	1.1119	1.2732
Palau171	Helen	696	2008	1.1274	1.233	1.3901
Palau171	Helen	696	2007	1.1399	1.326	1.5115
Palau171	Helen	696	2006	1.0896	1.1362	1.238
Palau171	Helen	696	2005	1.1002	1.0678	1.1748
Palau171	Helen	696	2004	1.1151	1.3318	1.4851
Palau171	Helen	696	2003	1.1475	1.0653	1.2224
Palau171	Helen	696	2002	1.1569	1.4029	1.6231
Palau171	Helen	696	2001	1.1565	1.3023	1.5062
Palau171	Helen	696	2000	1.1509	1.202	1.3834
Palau171	Helen	696	1999	1.1752	1.1184	1.3143
Palau171	Helen	696	1998	1.194	0.9713	1.1598
Palau171	Helen	696	1997	1.1772	0.9033	1.0633
Palau171	Helen	696	1996	1.1742	1.0543	1.2379
Palau171	Helen	696	1995	1.1528	1.0291	1.1863
Palau171	Helen	696	1994	1.1713	1.0338	1.2109
Palau171	Helen	696	1993	1.1689	1.3093	1.5304
Palau171	Helen	696	1992	1.2329	1.1755	1.4492
Palau171	Helen	696	1991	1.278	0.9808	1.2535
Palau171	Helen	696	1990	1.307	0.9665	1.2631
Palau171	Helen	696	1989	1.2862	1.0028	1.2899
Palau171	Helen	696	1988	1.2632	0.9723	1.2282
Palau200	Helen	697	2013	0.9997	1.7895	1.7888
Palau200	Helen	697	2012	0.9406	1.7722	1.667
Palau200	Helen	697	2011	0.9514	2.087	1.9856
Palau200	Helen	697	2010	1.0918	1.6572	1.8093
Palau200	Helen	697	2009	1.1084	1.3323	1.4767
Palau200	Helen	697	2008	1.0964	1.4111	1.5472
Palau200	Helen	697	2007	1.0469	1.8692	1.9569
Palau200	Helen	697	2006	0.9902	1.7708	1.7534
Palau200	Helen	697	2005	0.979	1.5377	1.5053
Palau200	Helen	697	2004	1	1.9681	1.9682
Palau200	Helen	697	2003	0.9551	1.7212	1.6439
Palau200	Helen	697	2002	1.0066	2.0759	2.0895
Palau200	Helen	697	2001	1.0617	1.853	1.9674
Palau200	Helen	697	2000	1.0733	1.5327	1.645
Palau200	Helen	697	1999	1.0823	1.4018	1.5172
Palau200	Helen	697	1998	1.1423	1.7871	2.0415
Palau200	Helen	697	1997	1.0524	1.6876	1.7761
Palau200	Helen	697	1996	1.0372	1.6267	1.6872
Palau201	Helen	698	2013	1.0341	1.4446	1.4939
Palau201	Helen	698	2012	1.0518	1.4448	1.5196
Palau201	Helen	698	2011	1.0659	1.4599	1.556
Palau201	Helen	698	2010	1.1165	1.6572	1.8503
Palau201	Helen	698	2009	1.0487	1.4848	1.5571
Palau201	Helen	698	2008	1.0368	1.4594	1.5131
Palau201	Helen	698	2007	1.0796	1.5877	1.7141
Palau201	Helen	698	2006	1.0748	1.2958	1.3927
Palau201	Helen	698	2005	1.0114	1.5826	1.6007
Palau201	Helen	698	2004	1.0647	1.767	1.8814
Palau201	Helen	698	2003	1.0032	1.357	1.3614
Palau201	Helen	698	2002	1.0305	1.5657	1.6135
Palau201	Helen	698	2001	1.1273	1.5379	1.7337
Palau201	Helen	698	2000	1.1602	1.204	1.3969
Palau201	Helen	698	1999	1.2525	1.1709	1.4666
Palau201	Helen	698	1998	1.4028	0.7116	0.9982
Palau201	Helen	698	1997	1.406	0.7779	1.0937
Palau201	Helen	698	1996	1.2797	0.9676	1.2383
Palau202	Helen	699	2013	1.1222	1.0981	1.2323
Palau202	Helen	699	2012	1.0841	1.2376	1.3417
Palau202	Helen	699	2011	1.0775	1.6309	1.7573
Palau202	Helen	699	2010	1.0219	1.281	1.309
Palau202	Helen	699	2009	0.9843	1.664	1.6379
Palau202	Helen	699	2008	0.9305	2.3553	2.1915
Palau202	Helen	699	2007	1.0234	2.1601	2.2106
Palau202	Helen	699	2006	0.997	2.0376	2.0315
Palau202	Helen	699	2005	1.0326	1.9647	2.0288
Palau202	Helen	699	2004	1.0461	1.8641	1.95
Palau202	Helen	699	2003	1.0021	1.9426	1.9468
Palau202	Helen	699	2002	1.0073	1.2203	1.2292
Palau202	Helen	699	2001	0.9584	1.1081	1.062
Palau202	Helen	699	2000	1.1674	1.0543	1.2308
Palau202	Helen	699	1999	1.2087	1.1183	1.3517
Palau202	Helen	699	1998	1.3165	1.7648	2.3233
Palau202	Helen	699	1997	1.1687	1.7524	2.048
Palau202	Helen	699	1996	1.261	1.8577	2.3426
Palau202	Helen	699	1995	1.2336	1.6064	1.9817
Palau203	Helen	700	2013	1.1907	1.2018	1.431
Palau203	Helen	700	2012	1.1589	1.3806	1.6
Palau203	Helen	700	2011	1.1595	1.3808	1.6011
Palau203	Helen	700	2010	1.2157	1.4098	1.7139
Palau203	Helen	700	2009	1.1598	1.4049	1.6294
Palau203	Helen	700	2008	1.1535	1.4767	1.7033
Palau203	Helen	700	2007	1.1463	1.3283	1.5226
Palau203	Helen	700	2006	1.1782	1.399	1.6484
Palau203	Helen	700	2005	1.1706	1.1424	1.3373
Palau203	Helen	700	2004	1.1743	1.5555	1.8266
Palau203	Helen	700	2003	1.1276	1.4145	1.5951
Palau203	Helen	700	2002	1.1438	1.3216	1.5116
Palau203	Helen	700	2001	1.1946	1.5349	1.8336
Palau203	Helen	700	2000	1.2601	1.3409	1.6897
Palau203	Helen	700	1999	1.368	1.1251	1.5392
Palau203	Helen	700	1998	1.6205	1.225	1.9852
Palau203	Helen	700	1997	1.411	0.9119	1.2867
Palau203	Helen	700	1996	1.3019	0.9876	1.2857
Palau203	Helen	700	1995	1.2037	1.0202	1.228
Palau203	Helen	700	1994	1.1303	1.6092	1.819
Palau203	Helen	700	1993	1.1373	1.4645	1.6655
Palau203	Helen	700	1992	1.1802	1.1801	1.3928
Palau231	Kayangel	714	2013	1.3894	0.5901	0.8199
Palau231	Kayangel	714	2012	1.3128	0.6442	0.8458
Palau231	Kayangel	714	2011	1.2484	0.6778	0.8461
Palau231	Kayangel	714	2010	1.2352	0.6288	0.7767
Palau231	Kayangel	714	2009	1.2388	0.6583	0.8155
Palau231	Kayangel	714	2008	1.1965	0.8354	0.9995
Palau231	Kayangel	714	2007	1.2198	0.6985	0.852
Palau231	Kayangel	714	2006	1.2185	1.0636	1.296
Palau231	Kayangel	714	2005	1.218	1.2405	1.511
Palau231	Kayangel	714	2004	1.2272	0.9341	1.1464
Palau231	Kayangel	714	2003	1.1806	0.9197	1.0857
Palau231	Kayangel	714	2002	1.187	0.8688	1.0313
Palau231	Kayangel	714	2001	1.2217	0.7883	0.963
Palau231	Kayangel	714	2000	1.2544	0.8131	1.02
Palau231	Kayangel	714	1999	1.2815	0.6382	0.8179
Palau231	Kayangel	714	1998	1.2968	0.5312	0.6889
Palau231	Kayangel	714	1997	1.2911	0.8006	1.0337
Palau231	Kayangel	714	1996	1.2439	1.0192	1.2678
Palau231	Kayangel	714	1995	1.2274	0.9561	1.1734
Palau231	Kayangel	714	1994	1.2269	1.1143	1.3671
Palau231	Kayangel	714	1993	1.2733	1.4004	1.7831
Palau231	Kayangel	714	1992	1.3046	1.1968	1.5613
Palau231	Kayangel	714	1991	1.3001	1.0779	1.4014
Palau231	Kayangel	714	1990	1.2762	1.0449	1.3335
Palau017	Ngerdiluches	772	2012	1.2372	0.665	0.8228
Palau017	Ngerdiluches	772	2011	1.2636	0.6755	0.8536
Palau017	Ngerdiluches	772	2010	1.2489	0.8309	1.0377
Palau017	Ngerdiluches	772	2009	1.2528	0.6962	0.8721
Palau017	Ngerdiluches	772	2008	1.2607	0.9876	1.245
Palau017	Ngerdiluches	772	2007	1.2998	0.9077	1.1799
Palau017	Ngerdiluches	772	2006	1.3199	0.8731	1.1524
Palau017	Ngerdiluches	772	2005	1.3234	1.1997	1.5877
Palau017	Ngerdiluches	772	2004	1.2848	0.7809	1.0032
Palau017	Ngerdiluches	772	2003	1.2504	1.072	1.3403
Palau017	Ngerdiluches	772	2002	1.2301	0.9188	1.1302
Palau017	Ngerdiluches	772	2001	1.2012	0.825	0.991
Palau017	Ngerdiluches	772	2000	1.2229	0.8057	0.9853
Palau017	Ngerdiluches	772	1999	1.1996	0.7546	0.9053
Palau017	Ngerdiluches	772	1998	1.2152	0.6367	0.7737
Palau017	Ngerdiluches	772	1997	1.1653	1.057	1.2318
Palau017	Ngerdiluches	772	1996	1.1971	0.787	0.9422
Palau017	Ngerdiluches	772	1995	1.1971	0.9626	1.1523
Palau017	Ngerdiluches	772	1994	1.2655	1.1229	1.4211
Palau017	Ngerdiluches	772	1993	1.2654	0.7425	0.9396
Palau017	Ngerdiluches	772	1992	1.2744	1.0184	1.2979
Palau018	Ngerdiluches	773	2012	1.172	1.2018	1.4085
Palau018	Ngerdiluches	773	2011	1.1657	1.4532	1.694
Palau018	Ngerdiluches	773	2010	1.1922	1.2384	1.4765
Palau018	Ngerdiluches	773	2009	1.1326	1.0871	1.2313
Palau018	Ngerdiluches	773	2008	1.108	1.2524	1.3877
Palau018	Ngerdiluches	773	2007	1.1183	1.1229	1.2556
Palau018	Ngerdiluches	773	2006	1.0752	0.9788	1.0523
Palau018	Ngerdiluches	773	2005	1.1282	1.2428	1.4021
Palau018	Ngerdiluches	773	2004	1.0972	1.2852	1.4101
Palau018	Ngerdiluches	773	2003	1.0934	1.4351	1.5691
Palau018	Ngerdiluches	773	2002	1.1528	1.3099	1.5101
Palau018	Ngerdiluches	773	2001	1.0849	1.0667	1.1573
Palau018	Ngerdiluches	773	2000	1.0783	1.285	1.3856
Palau018	Ngerdiluches	773	1999	1.1254	1.4741	1.6589
Palau018	Ngerdiluches	773	1998	1.0783	1.1322	1.2209
Palau018	Ngerdiluches	773	1997	1.0033	1.3685	1.3729
Palau018	Ngerdiluches	773	1996	1.0095	1.5805	1.5954
Palau018	Ngerdiluches	773	1995	0.9639	1.529	1.4738
Palau018	Ngerdiluches	773	1994	0.9485	1.6826	1.5959
Palau018	Ngerdiluches	773	1993	1.0623	1.7085	1.815
Palau018	Ngerdiluches	773	1992	1.049	1.6407	1.7211
Palau018	Ngerdiluches	773	1991	1.0496	1.5457	1.6223
Palau019	Ngerdiluches	774	2012	1.3628	1.4458	1.9702
Palau019	Ngerdiluches	774	2011	1.3392	1.3568	1.8171
Palau019	Ngerdiluches	774	2010	1.4043	1.3382	1.8793
Palau019	Ngerdiluches	774	2009	1.3019	1.6504	2.1486
Palau019	Ngerdiluches	774	2008	1.3111	1.6111	2.1123
Palau019	Ngerdiluches	774	2007	1.2628	2.0225	2.5541
Palau019	Ngerdiluches	774	2006	1.322	1.4302	1.8908
Palau019	Ngerdiluches	774	2005	1.3004	1.6122	2.0964
Palau019	Ngerdiluches	774	2004	1.2954	1.7287	2.2394
Palau019	Ngerdiluches	774	2003	1.3055	1.5436	2.0153
Palau019	Ngerdiluches	774	2002	1.355	1.6007	2.1689
Palau019	Ngerdiluches	774	2001	1.3102	1.641	2.1499
Palau019	Ngerdiluches	774	2000	1.3727	1.5697	2.1547
Palau019	Ngerdiluches	774	1999	1.4048	1.5113	2.1231
Palau019	Ngerdiluches	774	1998	1.457	1.2611	1.8375
Palau019	Ngerdiluches	774	1997	1.4985	0.9759	1.4624
Palau019	Ngerdiluches	774	1996	1.5634	1.0723	1.6764
Palau019	Ngerdiluches	774	1995	1.5452	1.0298	1.5913
Palau019	Ngerdiluches	774	1994	1.5045	1.0793	1.6237
Palau019	Ngerdiluches	774	1993	1.4948	1.1487	1.7171
Palau019	Ngerdiluches	774	1992	1.4776	1.0062	1.4867
Palau019	Ngerdiluches	774	1991	1.4689	1.1552	1.6969
Palau020	Ngerdiluches	775	2012	1.2639	1.1691	1.4776
Palau020	Ngerdiluches	775	2011	1.2403	1.016	1.2601
Palau020	Ngerdiluches	775	2010	1.3095	1.1632	1.5232
Palau020	Ngerdiluches	775	2009	1.2551	0.7894	0.9908
Palau020	Ngerdiluches	775	2008	1.2281	0.7881	0.9678
Palau020	Ngerdiluches	775	2007	1.2505	1.3178	1.6478
Palau020	Ngerdiluches	775	2006	1.2758	1.124	1.434
Palau020	Ngerdiluches	775	2005	1.2623	0.7583	0.9572
Palau020	Ngerdiluches	775	2004	1.2648	0.9526	1.2048
Palau020	Ngerdiluches	775	2003	1.2738	0.9184	1.1698
Palau020	Ngerdiluches	775	2002	1.284	0.8207	1.0538
Palau020	Ngerdiluches	775	2001	1.2715	0.8333	1.0596
Palau020	Ngerdiluches	775	2000	1.2591	1.0068	1.2677
Palau020	Ngerdiluches	775	1999	1.2901	0.9143	1.1795
Palau020	Ngerdiluches	775	1998	1.2886	0.7245	0.9336
Palau020	Ngerdiluches	775	1997	1.267	0.7796	0.9878
Palau020	Ngerdiluches	775	1996	1.2367	0.8471	1.0476
Palau020	Ngerdiluches	775	1995	1.2095	1.3553	1.6392
Palau020	Ngerdiluches	775	1994	1.1222	1.1196	1.2565
Palau020	Ngerdiluches	775	1993	1.0994	0.9368	1.0299
Palau020	Ngerdiluches	775	1992	1.0641	1.3803	1.4688
Palau020	Ngerdiluches	775	1991	1.0634	1.3975	1.486
Palau020	Ngerdiluches	775	1990	1.1617	1.0466	1.2157
Palau020	Ngerdiluches	775	1989	1.1869	1.114	1.3223
Palau020	Ngerdiluches	775	1988	1.3122	1.271	1.6678
Palau021	Ngerdiluches	776	2012	1.2567	1.2452	1.5649
Palau021	Ngerdiluches	776	2011	1.2935	0.8952	1.158
Palau021	Ngerdiluches	776	2010	1.3824	1.2059	1.667
Palau021	Ngerdiluches	776	2009	1.2193	0.8203	1.0001
Palau021	Ngerdiluches	776	2008	1.2351	0.841	1.0387
Palau021	Ngerdiluches	776	2007	1.1592	1.2673	1.4691
Palau021	Ngerdiluches	776	2006	1.1364	1.1496	1.3064
Palau021	Ngerdiluches	776	2005	1.1579	1.4819	1.7159
Palau021	Ngerdiluches	776	2004	1.1877	1.7262	2.0502
Palau021	Ngerdiluches	776	2003	1.202	1.409	1.6935
Palau022	Ngerdiluches	777	2012	1.3401	0.9593	1.2856
Palau022	Ngerdiluches	777	2011	1.3318	0.9518	1.2676
Palau022	Ngerdiluches	777	2010	1.4369	0.6448	0.9265
Palau022	Ngerdiluches	777	2009	1.3632	0.6166	0.8405
Palau022	Ngerdiluches	777	2008	1.3485	0.7746	1.0445
Palau022	Ngerdiluches	777	2007	1.3702	0.6056	0.8298
Palau022	Ngerdiluches	777	2006	1.3253	0.608	0.8058
Palau022	Ngerdiluches	777	2005	1.3318	0.6132	0.8167
Palau022	Ngerdiluches	777	2004	1.3305	0.6031	0.8025
Palau022	Ngerdiluches	777	2003	1.3565	0.5876	0.7971
Palau022	Ngerdiluches	777	2002	1.3609	0.4448	0.6053
Palau023	Ngerdiluches	778	2012	1.508	0.6813	1.0274
Palau023	Ngerdiluches	778	2011	1.4746	0.7879	1.1619
Palau023	Ngerdiluches	778	2010	1.5327	0.8208	1.258
Palau023	Ngerdiluches	778	2009	1.422	0.9556	1.3588
Palau023	Ngerdiluches	778	2008	1.3969	0.8071	1.1274
Palau023	Ngerdiluches	778	2007	1.4157	0.6564	0.9292
Palau023	Ngerdiluches	778	2006	1.4273	0.8697	1.2413
Palau023	Ngerdiluches	778	2005	1.4247	0.6539	0.9316
Palau024	Ngerdiluches	779	2012	1.2782	0.9093	1.1623
Palau024	Ngerdiluches	779	2011	1.2896	0.8783	1.1326
Palau024	Ngerdiluches	779	2010	1.2718	1.0463	1.3306
Palau024	Ngerdiluches	779	2009	1.3028	0.932	1.2142
Palau024	Ngerdiluches	779	2008	1.2807	0.9353	1.1978
Palau024	Ngerdiluches	779	2007	1.286	0.8513	1.0947
Palau024	Ngerdiluches	779	2006	1.2975	1.3269	1.7216
Palau024	Ngerdiluches	779	2005	1.2747	0.9043	1.1528
Palau025	Ngerdiluches	780	2012	1.3161	0.9859	1.2975
Palau025	Ngerdiluches	780	2011	1.2835	1.1761	1.5095
Palau025	Ngerdiluches	780	2010	1.3318	1.0869	1.4475
Palau025	Ngerdiluches	780	2009	1.3139	1.0666	1.4014
Palau025	Ngerdiluches	780	2008	1.3123	1.3188	1.7308
Palau025	Ngerdiluches	780	2007	1.2876	1.1341	1.4602
Palau025	Ngerdiluches	780	2006	1.266	1.051	1.3306
Palau025	Ngerdiluches	780	2005	1.2571	1.1157	1.4025
Palau025	Ngerdiluches	780	2004	1.2392	1.3747	1.7035
Palau025	Ngerdiluches	780	2003	1.2086	1.2376	1.4958
Palau025	Ngerdiluches	780	2002	1.2074	1.1865	1.4326
Palau025	Ngerdiluches	780	2001	1.2003	1.2174	1.4613
Palau025	Ngerdiluches	780	2000	1.1726	1.3194	1.5472
Palau025	Ngerdiluches	780	1999	1.1419	1.0621	1.2128
Palau025	Ngerdiluches	780	1998	1.1654	1.0806	1.2593
Palau025	Ngerdiluches	780	1997	1.2246	1.4622	1.7905
Palau025	Ngerdiluches	780	1996	1.2154	1.2558	1.5263
Palau025	Ngerdiluches	780	1995	1.2621	1.1272	1.4227
Palau025	Ngerdiluches	780	1994	1.2648	1.2263	1.5509
Palau025	Ngerdiluches	780	1993	1.2348	1.1437	1.4122
Palau025	Ngerdiluches	780	1992	1.2643	1.2273	1.5517
Palau025	Ngerdiluches	780	1991	1.3056	0.8212	1.0723
Palau025	Ngerdiluches	780	1990	1.2684	0.9916	1.2578
Palau025	Ngerdiluches	780	1989	1.2223	0.8533	1.043
Palau025	Ngerdiluches	780	1988	1.278	0.8811	1.126
Palau026	Ngerdiluches	781	2012	1.27	0.7958	1.0106
Palau026	Ngerdiluches	781	2011	1.2785	0.8503	1.087
Palau026	Ngerdiluches	781	2010	1.2465	0.9038	1.1265
Palau026	Ngerdiluches	781	2009	1.0881	1.0672	1.1612
Palau026	Ngerdiluches	781	2008	1.1604	1.0825	1.2561
Palau026	Ngerdiluches	781	2007	1.1746	1.0532	1.2371
Palau026	Ngerdiluches	781	2006	1.1087	1.1063	1.2266
Palau026	Ngerdiluches	781	2005	1.1034	1.0837	1.1958
Palau026	Ngerdiluches	781	2004	1.0969	0.896	0.9828
Palau026	Ngerdiluches	781	2003	1.0136	0.8133	0.8244
Palau026	Ngerdiluches	781	2002	1.1203	0.9022	1.0107
Palau026	Ngerdiluches	781	2001	1.1115	0.8205	0.912
Palau026	Ngerdiluches	781	2000	1.1377	0.9652	1.0981
Palau026	Ngerdiluches	781	1999	1.1439	0.838	0.9586
Palau026	Ngerdiluches	781	1998	1.1488	0.9744	1.1194
Palau026	Ngerdiluches	781	1997	1.131	1.0736	1.2141
Palau225	Kayangel	864	2013	1.2347	1.3634	1.6834
Palau225	Kayangel	864	2012	1.1592	1.3745	1.5933
Palau225	Kayangel	864	2011	1.1859	1.4626	1.7346
Palau225	Kayangel	864	2010	1.2166	1.4508	1.7651
Palau225	Kayangel	864	2009	1.1957	1.5063	1.801
Palau225	Kayangel	864	2008	1.1777	1.933	2.2765
Palau225	Kayangel	864	2007	1.1761	1.4556	1.7119
Palau225	Kayangel	864	2006	1.1841	1.4998	1.7759
Palau225	Kayangel	864	2005	1.1872	1.3707	1.6273
Palau225	Kayangel	864	2004	1.1915	1.5653	1.8651
Palau225	Kayangel	864	2003	1.1324	1.6534	1.8722
Palau225	Kayangel	864	2002	1.1341	1.7576	1.9932
Palau225	Kayangel	864	2001	1.1281	2.1485	2.4237
Palau225	Kayangel	864	2000	1.1177	1.4517	1.6226
Palau225	Kayangel	864	1999	1.139	1.422	1.6196
Palau225	Kayangel	864	1998	1.2114	1.3978	1.6933
Palau225	Kayangel	864	1997	1.1547	1.4234	1.6436
Palau225	Kayangel	864	1996	1.1671	1.2617	1.4725
Palau225	Kayangel	864	1995	1.1845	1.4354	1.7002
Palau226	Kayangel	865	2013	1.4108	0.798	1.1258
Palau226	Kayangel	865	2012	1.3055	0.9924	1.2955
Palau226	Kayangel	865	2011	1.3088	1.0485	1.3724
Palau226	Kayangel	865	2010	1.3105	1.1012	1.4431
Palau226	Kayangel	865	2009	1.3251	1.1901	1.577
Palau226	Kayangel	865	2008	1.3408	0.9709	1.3018
Palau226	Kayangel	865	2007	1.3415	0.9412	1.2626
Palau226	Kayangel	865	2006	1.2891	1.1599	1.4953
Palau226	Kayangel	865	2005	1.2799	1.1234	1.4379
Palau226	Kayangel	865	2004	1.2578	1.1037	1.3883
Palau226	Kayangel	865	2003	1.3248	1.0624	1.4075
Palau226	Kayangel	865	2002	1.3172	1.0007	1.3181
Palau226	Kayangel	865	2001	1.2925	1.1334	1.4648
Palau226	Kayangel	865	2000	1.2826	1.0953	1.4048
Palau226	Kayangel	865	1999	1.2498	1.4113	1.7639
Palau226	Kayangel	865	1998	1.2615	0.8365	1.0552
Palau226	Kayangel	865	1997	1.3009	0.9296	1.2093
Palau226	Kayangel	865	1996	1.3233	1.0684	1.4139
Palau226	Kayangel	865	1995	1.3691	0.7906	1.0824
Palau226	Kayangel	865	1994	1.3605	0.8916	1.213
Palau226	Kayangel	865	1993	1.3453	0.887	1.1933
Palau226	Kayangel	865	1992	1.3317	0.8464	1.1271
Palau226	Kayangel	865	1991	1.3044	0.8757	1.1423
Palau226	Kayangel	865	1990	1.2729	0.8857	1.1274
Palau226	Kayangel	865	1989	1.2795	0.858	1.0978
Palau226	Kayangel	865	1988	1.2907	1.0971	1.416
Palau226	Kayangel	865	1987	1.3316	0.9145	1.2177
Palau227	Kayangel	866	2013	1.2512	1.4213	1.7782
Palau227	Kayangel	866	2012	1.1497	1.5736	1.8092
Palau227	Kayangel	866	2011	1.1407	1.8431	2.1025
Palau227	Kayangel	866	2010	1.2165	1.5592	1.8967
Palau227	Kayangel	866	2009	1.1859	1.7352	2.0578
Palau227	Kayangel	866	2008	1.2239	1.3585	1.6627
Palau227	Kayangel	866	2007	1.2074	1.5743	1.9009
Palau227	Kayangel	866	2006	1.1642	1.9852	2.3111
Palau227	Kayangel	866	2005	1.1905	1.8084	2.153
Palau227	Kayangel	866	2004	1.2105	1.6659	2.0165
Palau227	Kayangel	866	2003	1.216	1.9219	2.337
Palau227	Kayangel	866	2002	1.2339	1.7819	2.1986
Palau227	Kayangel	866	2001	1.2829	1.6301	2.0913
Palau227	Kayangel	866	2000	1.2476	1.5574	1.9429
Palau227	Kayangel	866	1999	1.2437	1.5264	1.8984
Palau227	Kayangel	866	1998	1.287	1.3909	1.79
Palau227	Kayangel	866	1997	1.2427	1.6892	2.0991
Palau227	Kayangel	866	1996	1.235	1.6753	2.069
Palau227	Kayangel	866	1995	1.2374	1.767	2.1865
Palau228	Kayangel	867	2013	1.3426	0.6223	0.8355
Palau228	Kayangel	867	2012	1.2844	0.7574	0.9728
Palau228	Kayangel	867	2011	1.249	0.6769	0.8455
Palau228	Kayangel	867	2010	1.2118	1.1428	1.3849
Palau228	Kayangel	867	2009	1.1793	0.8126	0.9583
Palau228	Kayangel	867	2008	1.2195	0.7263	0.8858
Palau228	Kayangel	867	2007	1.2191	1.0759	1.3117
Palau228	Kayangel	867	2006	1.2471	1.0199	1.2719
Palau228	Kayangel	867	2005	1.164	1.2845	1.4952
Palau228	Kayangel	867	2004	1.1741	1.2203	1.4328
Palau228	Kayangel	867	2003	1.1923	1.2345	1.4718
Palau228	Kayangel	867	2002	1.1866	1.4253	1.6913
Palau228	Kayangel	867	2001	1.2012	1.2474	1.4984
Palau228	Kayangel	867	2000	1.2436	1.0713	1.3322
Palau228	Kayangel	867	1999	1.2716	0.9681	1.231
Palau228	Kayangel	867	1998	1.2786	0.7873	1.0067
Palau228	Kayangel	867	1997	1.278	0.9833	1.2567
Palau228	Kayangel	867	1996	1.2713	1.0161	1.2917
Palau228	Kayangel	867	1995	1.2738	1.0023	1.2768
Palau228	Kayangel	867	1994	1.3246	1.0264	1.3596
Palau228	Kayangel	867	1993	1.3842	1.0108	1.3992
Palau228	Kayangel	867	1992	1.3787	1.3482	1.8588
Palau229	Kayangel	868	2013	1.2725	1.3905	1.7694
Palau229	Kayangel	868	2012	1.1914	1.5292	1.8218
Palau229	Kayangel	868	2011	1.178	1.982	2.3349
Palau229	Kayangel	868	2010	1.2519	1.8463	2.3114
Palau229	Kayangel	868	2009	1.2428	1.4433	1.7937
Palau229	Kayangel	868	2008	1.2581	1.5509	1.9512
Palau229	Kayangel	868	2007	1.2409	1.8233	2.2626
Palau229	Kayangel	868	2006	1.205	1.3488	1.6253
Palau229	Kayangel	868	2005	1.2385	1.5546	1.9254
Palau229	Kayangel	868	2004	1.32	1.1821	1.5604
Palau229	Kayangel	868	2003	1.3263	1.6254	2.1558
Palau229	Kayangel	868	2002	1.3327	1.4385	1.917
Palau229	Kayangel	868	2001	1.3178	1.1918	1.5705
Palau229	Kayangel	868	2000	1.2813	1.3306	1.7049
Palau229	Kayangel	868	1999	1.3263	1.4708	1.9507
Palau229	Kayangel	868	1998	1.3321	1.3571	1.8078
Palau229	Kayangel	868	1997	1.3437	1.2923	1.7364
Palau229	Kayangel	868	1996	1.3708	1.3333	1.8277
Palau229	Kayangel	868	1995	1.3544	1.2425	1.6828
Palau229	Kayangel	868	1994	1.3507	1.1699	1.5802
Palau230	Kayangel	869	2013	1.2912	1.0882	1.4051
Palau230	Kayangel	869	2012	1.2379	1.4888	1.8429
Palau230	Kayangel	869	2011	1.204	1.3546	1.6309
Palau230	Kayangel	869	2010	1.2337	1.7221	2.1245
Palau230	Kayangel	869	2009	1.2169	1.6154	1.9657
Palau230	Kayangel	869	2008	1.1939	1.7288	2.0641
Palau230	Kayangel	869	2007	1.1642	2.3241	2.7058
Palau230	Kayangel	869	2006	1.1727	1.8534	2.1736
Palau230	Kayangel	869	2005	1.1811	1.7345	2.0487
Palau230	Kayangel	869	2004	1.185	1.7122	2.0289
Palau230	Kayangel	869	2003	1.2357	1.7766	2.1954
Palau230	Kayangel	869	2002	1.3883	1.3189	1.8311
Palau230	Kayangel	869	2001	1.3747	1.3601	1.8697
Palau230	Kayangel	869	2000	1.3681	1.5384	2.1047
Palau230	Kayangel	869	1999	1.3984	1.3115	1.834
Palau230	Kayangel	869	1998	1.3971	0.9106	1.2722
Palau230	Kayangel	869	1997	1.3277	1.2398	1.646
Palau230	Kayangel	869	1996	1.3315	1.2619	1.6803
Palau230	Kayangel	869	1995	1.3377	1.2739	1.7041
Palau314	Taoch	930	2014	1.2619	1.1156	1.4078
Palau314	Taoch	930	2013	1.2683	1.0814	1.3715
Palau314	Taoch	930	2012	1.2268	1.0562	1.2958
Palau314	Taoch	930	2011	1.2553	1.1561	1.4512
Palau314	Taoch	930	2010	1.305	1.018	1.3285
Palau314	Taoch	930	2009	1.3413	0.8535	1.1448
Palau314	Taoch	930	2008	1.3326	0.8907	1.187
Palau314	Taoch	930	2007	1.285	0.9389	1.2065
Palau314	Taoch	930	2006	1.3795	1.1908	1.6427
Palau314	Taoch	930	2005	1.5515	1.2854	1.9942
Palau314	Taoch	930	2004	1.4649	1.236	1.8105
Palau314	Taoch	930	2003	1.4309	1.0806	1.5462
Palau314	Taoch	930	2002	1.3892	1.0132	1.4075
Palau314	Taoch	930	2001	1.428	0.7646	1.0919
Palau314	Taoch	930	2000	1.4996	0.8885	1.3324
Palau314	Taoch	930	1999	1.4784	0.9019	1.3334
Palau314	Taoch	930	1998	1.4278	0.7612	1.0868
Palau314	Taoch	930	1997	1.4989	0.8874	1.33
Palau314	Taoch	930	1996	1.4804	0.894	1.3235
Palau267	Mecherchar	941	2013	1.1018	0.935	1.0302
Palau267	Mecherchar	941	2012	1.076	0.8821	0.9492
Palau267	Mecherchar	941	2011	1.0513	1.1323	1.1904
Palau267	Mecherchar	941	2010	1.0792	1.06	1.144
Palau267	Mecherchar	941	2009	1.0524	1.0172	1.0705
Palau267	Mecherchar	941	2008	1.0834	1.25	1.3543
Palau267	Mecherchar	941	2007	1.1063	1.3699	1.5155
Palau267	Mecherchar	941	2006	1.0903	1.708	1.8622
Palau267	Mecherchar	941	2005	1.1548	1.4427	1.666
Palau267	Mecherchar	941	2004	1.1411	1.6152	1.8431
Palau267	Mecherchar	941	2003	1.076	1.2479	1.3427
Palau267	Mecherchar	941	2002	1.1482	1.2035	1.3818
Palau267	Mecherchar	941	2001	1.0921	0.7333	0.8008
Palau267	Mecherchar	941	2000	0.9399	1.4849	1.3956
Palau267	Mecherchar	941	1999	1.1078	1.021	1.131
Palau267	Mecherchar	941	1998	1.0037	1.2395	1.244
Palau168	Helen	942	2013	1.0994	0.9238	1.0156
Palau168	Helen	942	2012	1.1364	0.878	0.9977
Palau168	Helen	942	2011	1.0756	0.94	1.0111
Palau168	Helen	942	2010	1.0829	0.9362	1.0138
Palau168	Helen	942	2009	1.084	1.048	1.1361
Palau168	Helen	942	2008	1.096	0.8789	0.9633
Palau168	Helen	942	2007	1.072	1.078	1.1556
Palau168	Helen	942	2006	1.1329	0.9428	1.0681
Palau168	Helen	942	2005	1.0993	0.9906	1.0889
Palau168	Helen	942	2004	1.1302	0.6138	0.6937
Palau168	Helen	942	2003	1.1304	0.644	0.728
Palau168	Helen	942	2002	1.1164	0.7312	0.8163
Palau168	Helen	942	2001	1.1291	0.7607	0.8588
Palau168	Helen	942	2000	1.0983	0.9754	1.0713
Palau168	Helen	942	1999	1.1568	0.7768	0.8986
Palau168	Helen	942	1998	1.1007	1.0148	1.117
Palau168	Helen	942	1997	1.0993	0.9431	1.0367
Palau168	Helen	942	1996	1.0429	0.9939	1.0366
Palau168	Helen	942	1995	1.0358	0.9492	0.9832
Palau168	Helen	942	1994	1.0466	1.228	1.2852
Palau168	Helen	942	1993	1.0792	0.9366	1.0107
Palau168	Helen	942	1992	1.046	0.8536	0.8929
Palau168	Helen	942	1991	1.0662	1.0823	1.1539
Palau168	Helen	942	1990	1.0747	1.0295	1.1064
Palau168	Helen	942	1989	1.1441	0.8416	0.9628
Palau169	Helen	943	2013	1.1308	0.8216	0.9291
Palau169	Helen	943	2012	1.0714	0.8473	0.9078
Palau169	Helen	943	2011	1.0531	1.0191	1.0732
Palau169	Helen	943	2010	1.073	0.9265	0.9941
Palau169	Helen	943	2009	1.0595	0.9514	1.008
Palau169	Helen	943	2008	1.1084	0.8443	0.9359
Palau169	Helen	943	2007	1.0714	0.9138	0.9791
Palau169	Helen	943	2006	1.0781	0.6869	0.7406
Palau169	Helen	943	2005	1.1313	0.8258	0.9343
Palau169	Helen	943	2004	1.1557	0.734	0.8483
Palau169	Helen	943	2003	1.1633	0.6788	0.7896
Palau169	Helen	943	2002	1.1316	0.7242	0.8195
Palau169	Helen	943	2001	1.1087	0.7559	0.838
Palau169	Helen	943	2000	1.0985	0.86	0.9448
Palau169	Helen	943	1999	1.052	1.0203	1.0733
Palau169	Helen	943	1998	1.0403	0.8774	0.9128
Palau169	Helen	943	1997	1.05	0.7832	0.8223
Palau169	Helen	943	1996	1.0919	0.8914	0.9733
Palau169	Helen	943	1995	1.1041	0.8923	0.9852
Palau169	Helen	943	1994	1.0996	1.0107	1.1114
Palau169	Helen	943	1993	1.1389	0.9933	1.1312
Palau169	Helen	943	1992	1.0711	1.4924	1.5984
Palau169	Helen	943	1991	1.1313	1.1536	1.3052
Palau170	Helen	945	2013	1.1764	1.1359	1.3364
Palau170	Helen	945	2012	1.1684	0.8957	1.0465
Palau170	Helen	945	2011	1.1682	1.1314	1.3216
Palau170	Helen	945	2010	1.2064	0.8962	1.0812
Palau170	Helen	945	2009	1.2503	0.798	0.9978
Palau170	Helen	945	2008	1.1971	0.7888	0.9442
Palau170	Helen	945	2007	1.1936	0.7703	0.9194
Palau170	Helen	945	2006	1.1742	0.9949	1.1682
Palau170	Helen	945	2005	1.1691	0.7829	0.9152
Palau170	Helen	945	2004	1.2208	0.648	0.7911
Palau170	Helen	945	2003	1.172	0.5596	0.6559
Palau170	Helen	945	2002	1.1966	0.9327	1.1161
Palau170	Helen	945	2001	1.1719	0.9747	1.1422
Palau170	Helen	945	2000	1.1777	0.7456	0.8781
Palau170	Helen	945	1999	1.2098	0.6962	0.8423
Palau170	Helen	945	1998	1.1696	1.1889	1.3905
Palau170	Helen	945	1997	1.2076	1.3607	1.6432
Palau170	Helen	945	1996	1.1925	1.2727	1.5178
Palau170	Helen	945	1995	1.2714	1.0929	1.3895
Palau170	Helen	945	1994	1.3382	1.0181	1.3624
Palau170	Helen	945	1993	1.3484	0.9879	1.332
Palau170	Helen	945	1992	1.374	0.6125	0.8416
Palau170	Helen	945	1991	1.3702	0.7073	0.9692
Palau170	Helen	945	1990	1.3651	0.9022	1.2316
Palau170	Helen	945	1989	1.3441	0.9001	1.2098
Palau170	Helen	945	1988	1.3504	0.9049	1.222
Palau170	Helen	945	1987	1.33	0.9273	1.2333
Palau170	Helen	945	1986	1.3168	1.0974	1.4451
Palau170	Helen	945	1985	1.3391	0.9849	1.3189
Palau170	Helen	945	1984	1.3376	1.0569	1.4137
Palau199	Helen	945	2013	1.1764	1.1359	1.3364
Palau199	Helen	945	2012	1.1684	0.8957	1.0465
Palau199	Helen	945	2011	1.1682	1.1314	1.3216
Palau199	Helen	945	2010	1.2064	0.8962	1.0812
Palau199	Helen	945	2009	1.2503	0.798	0.9978
Palau199	Helen	945	2008	1.1971	0.7888	0.9442
Palau199	Helen	945	2007	1.1936	0.7703	0.9194
Palau199	Helen	945	2006	1.1742	0.9949	1.1682
Palau199	Helen	945	2005	1.1691	0.7829	0.9152
Palau199	Helen	945	2004	1.2208	0.648	0.7911
Palau199	Helen	945	2003	1.172	0.5596	0.6559
Palau199	Helen	945	2002	1.1966	0.9327	1.1161
Palau199	Helen	945	2001	1.1719	0.9747	1.1422
Palau199	Helen	945	2000	1.1777	0.7456	0.8781
Palau199	Helen	945	1999	1.2098	0.6962	0.8423
Palau199	Helen	945	1998	1.1696	1.1889	1.3905
Palau199	Helen	945	1997	1.2076	1.3607	1.6432
Palau199	Helen	945	1996	1.1925	1.2727	1.5178
Palau199	Helen	945	1995	1.2714	1.0929	1.3895
Palau199	Helen	945	1994	1.3382	1.0181	1.3624
Palau199	Helen	945	1993	1.3484	0.9879	1.332
Palau199	Helen	945	1992	1.374	0.6125	0.8416
Palau199	Helen	945	1991	1.3702	0.7073	0.9692
Palau199	Helen	945	1990	1.3651	0.9022	1.2316
Palau199	Helen	945	1989	1.3441	0.9001	1.2098
Palau199	Helen	945	1988	1.3504	0.9049	1.222
Palau199	Helen	945	1987	1.33	0.9273	1.2333
Palau199	Helen	945	1986	1.3168	1.0974	1.4451
Palau199	Helen	945	1985	1.3391	0.9849	1.3189
Palau199	Helen	945	1984	1.3376	1.0569	1.4137
Palau173	Helen	946	2013	1.0644	1.074	1.1431
Palau173	Helen	946	2012	1.0209	0.959	0.9791
Palau173	Helen	946	2011	0.9705	1.4164	1.3746
Palau173	Helen	946	2010	0.9902	1.3557	1.3424
Palau173	Helen	946	2009	1.0817	1.5899	1.7199
Palau173	Helen	946	2008	1.0571	1.3524	1.4297
Palau173	Helen	946	2007	0.9898	1.7951	1.7768
Palau173	Helen	946	2006	1.0417	1.5311	1.595
Palau173	Helen	946	2005	1.0255	1.4592	1.4965
Palau173	Helen	946	2004	0.9794	1.6617	1.6274
Palau173	Helen	946	2003	0.9978	1.5845	1.581
Palau173	Helen	946	2002	0.9549	1.5115	1.4433
Palau173	Helen	946	2001	0.9463	1.666	1.5765
Palau173	Helen	946	2000	0.9984	1.8469	1.8439
Palau173	Helen	946	1999	1.0677	1.8303	1.9543
Palau173	Helen	946	1998	1.0495	1.6676	1.7501
Palau173	Helen	946	1997	1.0527	1.6667	1.7546
Palau173	Helen	946	1996	1.0562	1.457	1.5388
Palau266	Mecherchar	946	2013	0.8769	0.6387	0.5601
Palau266	Mecherchar	946	2012	0.8538	0.5398	0.4609
Palau266	Mecherchar	946	2011	0.8543	0.7528	0.6431
Palau266	Mecherchar	946	2010	0.9286	0.7022	0.652
Palau266	Mecherchar	946	2009	0.9265	0.6986	0.6473
Palau266	Mecherchar	946	2008	0.8914	0.8546	0.7618
Palau266	Mecherchar	946	2007	0.9157	0.8873	0.8125
Palau266	Mecherchar	946	2006	0.924	0.6422	0.5934
Palau266	Mecherchar	946	2005	0.874	0.7608	0.665
Palau266	Mecherchar	946	2004	0.8934	0.7075	0.6321
Palau266	Mecherchar	946	2003	0.8608	0.6114	0.5263
Palau266	Mecherchar	946	2002	0.9338	0.9808	0.9159
Palau266	Mecherchar	946	2001	0.9842	0.7465	0.7347
Palau266	Mecherchar	946	2000	0.981	0.8536	0.8373
Palau266	Mecherchar	946	1999	0.955	0.8278	0.7906
Palau266	Mecherchar	946	1998	1.1234	0.6883	0.7732
Palau172	Helen	947	2013	1.1097	0.93	1.0321
Palau172	Helen	947	2012	1.0765	0.8277	0.891
Palau172	Helen	947	2011	1.0981	1.0495	1.1524
Palau172	Helen	947	2010	1.1138	0.8489	0.9455
Palau172	Helen	947	2009	1.1418	0.8958	1.0228
Palau172	Helen	947	2008	1.1324	1.0927	1.2373
Palau172	Helen	947	2007	1.1351	1.6148	1.8329
Palau172	Helen	947	2006	1.1532	1.2966	1.4952
Palau172	Helen	947	2005	1.1595	1.0144	1.1762
Palau172	Helen	947	2004	1.1759	0.9589	1.1276
Palau172	Helen	947	2003	1.2009	1.1442	1.374
Palau172	Helen	947	2002	1.2191	0.8625	1.0514
Palau172	Helen	947	2001	1.2239	0.7766	0.9505
Palau172	Helen	947	2000	1.1918	0.8833	1.0527
Palau172	Helen	947	1999	1.2198	0.793	0.9674
Palau172	Helen	947	1998	1.2621	0.8292	1.0465
Palau172	Helen	947	1997	1.1729	1.1298	1.3251
Palau172	Helen	947	1996	1.1521	0.9287	1.0699
Palau172	Helen	947	1995	1.2561	0.9754	1.2253
Palau172	Helen	947	1994	1.2193	0.9663	1.1781
Palau329	Melekeok	953	2013	1.2595	1.495	1.883
Palau329	Melekeok	953	2012	1.1985	1.2005	1.4387
Palau329	Melekeok	953	2011	1.2166	1.3996	1.7027
Palau329	Melekeok	953	2010	1.2439	1.4675	1.8254
Palau329	Melekeok	953	2009	1.2474	1.4136	1.7632
Palau329	Melekeok	953	2008	1.1927	1.6359	1.9512
Palau329	Melekeok	953	2007	1.2149	1.1388	1.3836
Palau329	Melekeok	953	2006	1.1927	1.9079	2.2756
Palau329	Melekeok	953	2005	1.1739	1.592	1.8688
Palau329	Melekeok	953	2004	1.1767	1.4569	1.7144
Palau329	Melekeok	953	2003	1.1917	1.5317	1.8254
Palau329	Melekeok	953	2002	1.2342	1.5693	1.9368
Palau329	Melekeok	953	2001	1.1909	1.5373	1.8308
Palau329	Melekeok	953	2000	1.2291	1.5761	1.9371
Palau329	Melekeok	953	1999	1.2197	1.4395	1.7557
Palau329	Melekeok	953	1998	1.1784	1.551	1.8276
Palau329	Melekeok	953	1997	1.2225	1.3853	1.6936
Palau329	Melekeok	953	1996	1.2097	0.6985	0.8449
Palau329	Melekeok	953	1995	1.2307	0.5576	0.6863
Palau329	Melekeok	953	1994	1.2242	1.5553	1.904
Palau351	Ngerchelong	958	2013	1.5796	0.8007	1.2647
Palau351	Ngerchelong	958	2012	1.5033	1.0976	1.65
Palau351	Ngerchelong	958	2011	1.5104	1.1184	1.6892
Palau351	Ngerchelong	958	2010	1.3913	1.0657	1.4827
Palau351	Ngerchelong	958	2009	1.3426	1.078	1.4472
Palau351	Ngerchelong	958	2008	1.2988	1.2339	1.6026
Palau351	Ngerchelong	958	2007	1.332	0.8882	1.1831
Palau351	Ngerchelong	958	2006	1.3771	0.8907	1.2266
Palau351	Ngerchelong	958	2005	1.4043	0.9101	1.278
Palau351	Ngerchelong	958	2004	1.4606	0.867	1.2663
Palau351	Ngerchelong	958	2003	1.5177	0.8617	1.3078
Palau351	Ngerchelong	958	2002	1.4445	1.032	1.4908
Palau351	Ngerchelong	958	2001	1.3555	0.9688	1.3132
Palau351	Ngerchelong	958	2000	1.523	0.7956	1.2117
Palau351	Ngerchelong	958	1999	1.5886	0.7069	1.123
Palau351	Ngerchelong	958	1998	1.6715	0.7043	1.1772
Palau351	Ngerchelong	958	1997	1.6471	0.92	1.5153
Palau351	Ngerchelong	958	1996	1.5941	1.1941	1.9035
Palau351	Ngerchelong	958	1995	1.5875	0.7788	1.2364
Palau351	Ngerchelong	958	1994	1.5815	1.0112	1.5992
Palau351	Ngerchelong	958	1993	1.5637	0.8437	1.3193
Palau352	Ngerchelong	959	2013	1.3016	0.918	1.1949
Palau352	Ngerchelong	959	2012	1.3577	0.7489	1.0168
Palau352	Ngerchelong	959	2011	1.3751	0.9431	1.2968
Palau352	Ngerchelong	959	2010	1.3312	0.8748	1.1645
Palau352	Ngerchelong	959	2009	1.2774	0.9576	1.2233
Palau352	Ngerchelong	959	2008	1.097	0.8288	0.9092
Palau352	Ngerchelong	959	2007	1.0525	1.0539	1.1093
Palau352	Ngerchelong	959	2006	1.0858	0.9112	0.9894
Palau352	Ngerchelong	959	2005	1.0595	0.8883	0.9412
Palau352	Ngerchelong	959	2004	1.0595	0.9257	0.9808
Palau352	Ngerchelong	959	2003	1.0772	0.8585	0.9248
Palau352	Ngerchelong	959	2002	1.1369	0.8063	0.9167
Palau352	Ngerchelong	959	2001	1.1964	0.8312	0.9944
Palau352	Ngerchelong	959	2000	1.1799	0.6912	0.8156
Palau352	Ngerchelong	959	1999	1.2483	0.9142	1.1411
Palau352	Ngerchelong	959	1998	1.3185	0.8604	1.1344
Palau353	Ngerchelong	960	2013	1.5339	0.8494	1.3028
Palau353	Ngerchelong	960	2012	1.4882	0.9731	1.4482
Palau353	Ngerchelong	960	2011	1.439	1.0193	1.4668
Palau353	Ngerchelong	960	2010	1.5104	1.0611	1.6026
Palau353	Ngerchelong	960	2009	1.5	0.9264	1.3897
Palau353	Ngerchelong	960	2008	1.458	1.0631	1.55
Palau353	Ngerchelong	960	2007	1.4507	1.1472	1.6642
Palau353	Ngerchelong	960	2006	1.4303	1.3185	1.8859
Palau353	Ngerchelong	960	2005	1.4479	1.2032	1.742
Palau353	Ngerchelong	960	2004	1.4604	1.0419	1.5216
Palau353	Ngerchelong	960	2003	1.4726	1.1038	1.6255
Palau353	Ngerchelong	960	2002	1.5082	1.0675	1.6101
Palau353	Ngerchelong	960	2001	1.5215	1.079	1.6417
Palau353	Ngerchelong	960	2000	1.5526	0.8864	1.3763
Palau353	Ngerchelong	960	1999	1.5657	1.1947	1.8705
Palau353	Ngerchelong	960	1998	1.563	1.0091	1.5772
Palau353	Ngerchelong	960	1997	1.5271	0.9027	1.3785
Palau353	Ngerchelong	960	1996	1.5123	0.9566	1.4467
Palau353	Ngerchelong	960	1995	1.4993	1.3091	1.9627
Palau353	Ngerchelong	960	1994	1.4896	1.1462	1.7074
Palau353	Ngerchelong	960	1993	1.5159	0.8788	1.3321
Palau353	Ngerchelong	960	1992	1.4741	1.0569	1.558
Palau353	Ngerchelong	960	1991	1.4208	0.9443	1.3417
Palau354	Ngerchelong	961	2013	1.336	0.5621	0.751
Palau354	Ngerchelong	961	2012	1.3437	0.649	0.8721
Palau354	Ngerchelong	961	2011	1.3486	0.6515	0.8787
Palau354	Ngerchelong	961	2010	1.3439	0.7026	0.9442
Palau354	Ngerchelong	961	2009	1.3602	0.6241	0.8489
Palau354	Ngerchelong	961	2008	1.3607	0.6806	0.9261
Palau354	Ngerchelong	961	2007	1.3028	0.669	0.8716
Palau354	Ngerchelong	961	2005	1.2833	0.8115	1.0414
Palau354	Ngerchelong	961	2004	1.3429	0.6607	0.8873
Palau354	Ngerchelong	961	2003	1.3632	0.5134	0.6999
Palau354	Ngerchelong	961	2002	1.3893	0.4293	0.5964
Palau354	Ngerchelong	961	2001	1.31	0.5443	0.7131
Palau354	Ngerchelong	961	2000	1.3373	0.7247	0.9691
Palau354	Ngerchelong	961	1999	1.3709	0.7541	1.0338
Palau354	Ngerchelong	961	1998	1.384	0.4934	0.6828
Palau354	Ngerchelong	961	1997	1.4099	0.4523	0.6378
Palau354	Ngerchelong	961	1996	1.3867	0.4924	0.6829
Palau354	Ngerchelong	961	1995	1.3818	0.3817	0.5275
Palau354	Ngerchelong	961	1994	1.4166	0.4483	0.6351
Palau354	Ngerchelong	961	1993	1.4905	0.5137	0.7657
Palau354	Ngerchelong	961	1992	1.4738	0.3978	0.5864
Palau354	Ngerchelong	961	1991	1.5356	0.4846	0.7441
Palau354	Ngerchelong	961	1990	1.572	0.7345	1.1547
Palau354	Ngerchelong	961	1989	1.5352	0.6161	0.9458
Palau354	Ngerchelong	961	1988	1.5233	0.7933	1.2084
Palau354	Ngerchelong	961	1987	1.4904	0.4965	0.7399
Palau354	Ngerchelong	961	1986	1.4983	0.6419	0.9617
Palau354	Ngerchelong	961	1985	1.5472	0.557	0.8618
Palau354	Ngerchelong	961	1984	1.5463	0.6352	0.9822
Palau354	Ngerchelong	961	1983	1.5309	0.4723	0.723
Palau354	Ngerchelong	961	1982	1.5164	0.4609	0.6989
Palau354	Ngerchelong	961	1981	1.5009	0.6059	0.9094
Palau355	Ngerchelong	962	2013	1.2653	0.9392	1.1884
Palau355	Ngerchelong	962	2012	1.2146	1.1223	1.3632
Palau355	Ngerchelong	962	2011	1.2169	1.1467	1.3955
Palau355	Ngerchelong	962	2010	1.2231	1.2417	1.5188
Palau355	Ngerchelong	962	2009	1.2524	1.1654	1.4596
Palau355	Ngerchelong	962	2008	1.2452	1.1442	1.4247
Palau355	Ngerchelong	962	2007	1.2517	0.9696	1.2137
Palau355	Ngerchelong	962	2006	1.2989	0.832	1.0806
Palau355	Ngerchelong	962	2005	1.2295	1.0214	1.2558
Palau355	Ngerchelong	962	2004	1.2508	1.3084	1.6365
Palau355	Ngerchelong	962	2003	1.2737	1.2161	1.5489
Palau355	Ngerchelong	962	2002	1.3356	0.8319	1.111
Palau355	Ngerchelong	962	2001	1.3441	0.9271	1.2461
Palau355	Ngerchelong	962	2000	1.3201	1.0295	1.359
Palau355	Ngerchelong	962	1999	1.3001	0.7134	0.9275
Palau355	Ngerchelong	962	1998	1.2874	0.7133	0.9184
Palau355	Ngerchelong	962	1997	1.3598	0.928	1.2619
Palau355	Ngerchelong	962	1996	1.3567	1.0177	1.3808
Palau355	Ngerchelong	962	1995	1.2848	0.9733	1.2505
Palau356	Ngerchelong	963	2013	1.1764	1.0728	1.2621
Palau356	Ngerchelong	963	2012	1.1452	1.1845	1.3564
Palau356	Ngerchelong	963	2011	1.099	1.2715	1.3974
Palau356	Ngerchelong	963	2010	1.1361	1.2727	1.4459
Palau356	Ngerchelong	963	2009	1.1391	1.1805	1.3447
Palau356	Ngerchelong	963	2008	1.1113	1.414	1.5713
Palau356	Ngerchelong	963	2007	1.0801	1.1261	1.2163
Palau356	Ngerchelong	963	2006	1.1095	1.335	1.4813
Palau356	Ngerchelong	963	2005	1.0861	1.3646	1.4821
Palau356	Ngerchelong	963	2004	1.1141	1.3193	1.4698
Palau356	Ngerchelong	963	2003	1.0629	1.4747	1.5674
Palau356	Ngerchelong	963	2002	1.1547	1.329	1.5347
Palau356	Ngerchelong	963	2001	1.1558	1.345	1.5545
Palau356	Ngerchelong	963	2000	1.1223	1.4012	1.5725
Palau356	Ngerchelong	963	1999	1.1177	1.3765	1.5385
Palau356	Ngerchelong	963	1998	1.1599	1.3631	1.5811
Palau356	Ngerchelong	963	1997	1.1518	1.2293	1.4159
Palau356	Ngerchelong	963	1996	1.2076	1.194	1.4419
Palau356	Ngerchelong	963	1995	1.269	1.1472	1.4558
Palau356	Ngerchelong	963	1994	1.2914	1.0342	1.3356
Palau356	Ngerchelong	963	1993	1.2446	1.0721	1.3344
Palau356	Ngerchelong	963	1992	1.3611	0.9875	1.3441
Palau356	Ngerchelong	963	1991	1.3116	1.6361	2.1459
Palau357	Ngerchelong	964	2013	1.4088	1.4272	2.0106
Palau357	Ngerchelong	964	2012	1.3389	1.4211	1.9027
Palau357	Ngerchelong	964	2011	1.3908	1.4196	1.9744
Palau357	Ngerchelong	964	2010	1.3665	1.1272	1.5403
Palau357	Ngerchelong	964	2009	1.3344	1.2113	1.6164
Palau357	Ngerchelong	964	2008	1.3333	1.3167	1.7556
Palau357	Ngerchelong	964	2007	1.2716	1.3022	1.6559
Palau357	Ngerchelong	964	2006	1.3009	1.0862	1.4131
Palau357	Ngerchelong	964	2005	1.2597	1.394	1.756
Palau357	Ngerchelong	964	2004	1.2538	1.434	1.7979
Palau357	Ngerchelong	964	2003	1.2915	1.4449	1.8661
Palau357	Ngerchelong	964	2002	1.2902	1.2349	1.5932
Palau357	Ngerchelong	964	2001	1.2948	1.2216	1.5818
Palau357	Ngerchelong	964	2000	1.2744	1.2871	1.6403
Palau357	Ngerchelong	964	1999	1.2958	1.2138	1.5728
Palau357	Ngerchelong	964	1998	1.3454	1.1767	1.5831
Palau357	Ngerchelong	964	1997	1.2653	0.8763	1.1088
Palau357	Ngerchelong	964	1996	1.2743	1.1651	1.4847
Palau357	Ngerchelong	964	1995	1.3258	1.4009	1.8573
Palau013	Ngermid	181A	2011	1.1465	0.4926	0.5647
Palau013	Ngermid	181A	2010	1.1083	0.4817	0.5338
Palau013	Ngermid	181A	2009	1.0811	0.4849	0.5242
Palau013	Ngermid	181A	2008	0.9917	0.5484	0.5438
Palau013	Ngermid	181A	2007	0.9656	0.4953	0.4783
Palau013	Ngermid	181A	2006	0.9428	0.4592	0.4329
Palau013	Ngermid	181A	2005	1.0286	0.5236	0.5386
Palau013	Ngermid	181A	2004	1.002	0.4689	0.4698
Palau013	Ngermid	181A	2003	1.0352	0.4335	0.4488
Palau013	Ngermid	181A	2002	1.0626	0.4187	0.445
Palau004	Outer_Taoch	A	2011	1.2644	1.0979	1.3882
Palau004	Outer_Taoch	A	2010	1.2079	0.9184	1.1093
Palau004	Outer_Taoch	A	2009	1.2143	0.859	1.0431
Palau004	Outer_Taoch	A	2008	1.2389	0.8542	1.0583
Palau004	Outer_Taoch	A	2007	1.2606	0.8902	1.1222
Palau004	Outer_Taoch	A	2006	1.2739	1.1863	1.5112
Palau004	Outer_Taoch	A	2005	1.2631	0.9348	1.1807
Palau004	Outer_Taoch	A	2004	1.2384	0.8523	1.0554
Palau003	Outer_Taoch	B	2011	1.1849	1.1144	1.3204
Palau003	Outer_Taoch	B	2010	1.2324	1.1506	1.418
Palau003	Outer_Taoch	B	2009	1.2357	1.1046	1.3649
Palau003	Outer_Taoch	B	2008	1.4096	1.1292	1.5917
Palau003	Outer_Taoch	B	2007	1.4114	1.025	1.4466
Palau003	Outer_Taoch	B	2006	1.3134	1.0198	1.3394
Palau005	Outer_Taoch	C	2011	1.2164	1.4898	1.8122
Palau005	Outer_Taoch	C	2010	1.2148	1.5944	1.937
Palau005	Outer_Taoch	C	2009	1.2554	1.5846	1.9893
Palau005	Outer_Taoch	C	2008	1.1882	1.6278	1.9341
Palau072	Drop_Off	I	2010	1.2885	0.3595	0.4633
Palau072	Drop_Off	I	2009	1.2469	0.4326	0.5395
Palau072	Drop_Off	I	2008	1.1876	0.596	0.7078
Palau072	Drop_Off	I	2007	1.1678	0.6776	0.7912
Palau072	Drop_Off	I	2006	1.16	0.4202	0.4874
Palau072	Drop_Off	I	2005	1.2543	0.858	1.0762
Palau016	Ngermid	N	2011	1.0915	0.7672	0.8374
Palau016	Ngermid	N	2010	1.0284	0.7333	0.7541
Palau016	Ngermid	N	2009	1.0062	0.6554	0.6595
Palau016	Ngermid	N	2008	0.9953	0.7173	0.7138
Palau016	Ngermid	N	2007	1.0183	0.7526	0.7664
Palau016	Ngermid	N	2006	1.0797	0.6286	0.6788
Palau016	Ngermid	N	2005	1.0397	0.8352	0.8684
Palau016	Ngermid	N	2004	1.1059	0.9008	0.9962
Palau016	Ngermid	N	2003	1.0945	0.7789	0.8525
Palau016	Ngermid	N	2002	1.0758	0.586	0.6304
Palau016	Ngermid	N	2001	1.0663	0.5986	0.6382
Palau016	Ngermid	N	2000	1.0107	0.6779	0.6852
Palau016	Ngermid	N	1999	0.9558	0.7145	0.683
Palau016	Ngermid	N	1998	0.9884	0.6854	0.6774
Palau016	Ngermid	N	1997	0.974	0.6674	0.6501
Palau014	Ngermid	O	2010	0.8595	0.5634	0.4843
Palau014	Ngermid	O	2009	0.8206	0.4572	0.3751
Palau014	Ngermid	O	2008	0.7739	0.7933	0.6139
Palau014	Ngermid	O	2007	0.7242	0.5094	0.3689
Palau014	Ngermid	O	2006	0.7791	0.5045	0.393
Palau014	Ngermid	O	2005	0.7912	0.3592	0.2842
Palau014	Ngermid	O	2004	0.7729	0.3102	0.2397
Palau014	Ngermid	O	2003	0.7938	0.3716	0.2949
Palau014	Ngermid	O	2002	0.8207	0.3949	0.3241
Palau014	Ngermid	O	2001	0.796	0.2767	0.2203
Palau014	Ngermid	O	2000	0.8096	0.4695	0.3801
Palau014	Ngermid	O	1999	0.8196	0.53	0.4344
Palau014	Ngermid	O	1998	0.8279	0.6785	0.5618
Palau014	Ngermid	O	1997	0.8193	0.4469	0.3661
Palau014	Ngermid	O	1996	0.8335	0.4416	0.3681
Palau015	Ngermid	P	2011	0.8533	0.5476	0.4673
Palau015	Ngermid	P	2010	0.8424	0.4056	0.3417
Palau015	Ngermid	P	2009	0.8444	0.534	0.4491
Palau015	Ngermid	P	2008	0.8548	0.5325	0.4552
Palau015	Ngermid	P	2007	0.95	0.4723	0.4487
Palau015	Ngermid	P	2006	0.8383	0.4806	0.4029
Palau015	Ngermid	P	2005	0.88	0.5886	0.518
Palau015	Ngermid	P	2004	0.8982	0.5134	0.4612
Palau015	Ngermid	P	2003	0.799	0.5527	0.4416
