# Supplementary material for: Palau’s warmest reefs harbor thermally tolerant corals that thrive across different habitats
Source: Commun Biol. 2022 Dec 21;5:1394. doi: 10.1038/s42003-022-04315-7 (PMC9772186; doi:10.1038/s42003-022-04315-7)
Supplement: Supplementary file 7 — Supplementary Data 4 [file 42003_2022_4315_MOESM7_ESM.txt]

Sample	Cohort	Site	Region	Lat	Long	Date	Depth_m	Diam_m	SB_98	SB_10
DO1	Juvenile	Drop_Off	OR	7.2673	134.52145	28-Sep-18	2	0.145	NA	NA
DO10	Juvenile	Drop_Off	OR	7.2673	134.52145	28-Sep-18	2	0.15	NA	NA
DO11	Juvenile	Drop_Off	OR	7.2673	134.52145	28-Sep-18	2	0.165	NA	NA
DO12	Juvenile	Drop_Off	OR	7.2673	134.52145	28-Sep-18	2	0.08	NA	NA
DO13	Juvenile	Drop_Off	OR	7.2673	134.52145	28-Sep-18	2	0.17	NA	NA
DO14	Juvenile	Drop_Off	OR	7.2673	134.52145	28-Sep-18	2	0.11	NA	NA
DO15	Juvenile	Drop_Off	OR	7.2673	134.52145	28-Sep-18	2	0.065	NA	NA
DO16	Juvenile	Drop_Off	OR	7.2673	134.52145	28-Sep-18	2	0.16	NA	NA
DO17	Juvenile	Drop_Off	OR	7.2673	134.52145	28-Sep-18	2	0.125	NA	NA
DO18	Juvenile	Drop_Off	OR	7.2673	134.52145	28-Sep-18	2	0.13	NA	NA
DO19	Juvenile	Drop_Off	OR	7.2673	134.52145	28-Sep-18	2	0.155	NA	NA
DO2	Juvenile	Drop_Off	OR	7.2673	134.52145	28-Sep-18	2	0.16	NA	NA
DO20	Juvenile	Drop_Off	OR	7.2673	134.52145	28-Sep-18	2	0.145	NA	NA
DO21	Juvenile	Drop_Off	OR	7.2673	134.52145	28-Sep-18	2	0.025	NA	NA
DO22	Juvenile	Drop_Off	OR	7.2673	134.52145	28-Sep-18	2	0.08	NA	NA
DO23	Juvenile	Drop_Off	OR	7.2673	134.52145	28-Sep-18	2	0.055	NA	NA
DO24	Juvenile	Drop_Off	OR	7.2673	134.52145	28-Sep-18	2	0.035	NA	NA
DO25	Juvenile	Drop_Off	OR	7.2673	134.52145	28-Sep-18	2	0.05	NA	NA
DO26	Juvenile	Drop_Off	OR	7.2673	134.52145	6-Oct-18	2.5	0.07	NA	NA
DO27	Juvenile	Drop_Off	OR	7.2673	134.52145	6-Oct-18	2.5	0.075	NA	NA
DO28	Juvenile	Drop_Off	OR	7.2673	134.52145	6-Oct-18	2.5	0.03	NA	NA
DO29	Juvenile	Drop_Off	OR	7.2673	134.52145	6-Oct-18	2.5	0.055	NA	NA
DO3	Juvenile	Drop_Off	OR	7.2673	134.52145	28-Sep-18	2	0.165	NA	NA
DO30	Juvenile	Drop_Off	OR	7.2673	134.52145	6-Oct-18	2.5	0.08	NA	NA
DO4	Juvenile	Drop_Off	OR	7.2673	134.52145	28-Sep-18	2	0.13	NA	NA
DO5	Juvenile	Drop_Off	OR	7.2673	134.52145	28-Sep-18	2	0.16	NA	NA
DO6	Juvenile	Drop_Off	OR	7.2673	134.52145	28-Sep-18	2	0.175	NA	NA
DO7	Juvenile	Drop_Off	OR	7.2673	134.52145	28-Sep-18	2	0.095	NA	NA
DO8	Juvenile	Drop_Off	OR	7.2673	134.52145	28-Sep-18	2	0.115	NA	NA
DO9	Juvenile	Drop_Off	OR	7.2673	134.52145	28-Sep-18	2	0.12	NA	NA
Palau053	Adult	Drop_Off	OR	7.25879	134.52963	11-Apr-11	13.1	NA	NA	NA
Palau054	Adult	Drop_Off	OR	7.26878	134.52218	22-Sep-11	2.1	NA	1	0
Palau055	Adult	Drop_Off	OR	7.26878	134.52218	22-Sep-11	1.8	NA	NA	0
Palau056	Adult	Drop_Off	OR	7.26878	134.52218	22-Sep-11	1.5	NA	1	1
Palau057	Adult	Drop_Off	OR	7.26878	134.52218	22-Sep-11	4	NA	NA	0
Palau058	Adult	Drop_Off	OR	7.26878	134.52218	22-Sep-11	2.4	NA	0	0
Palau059	Adult	Drop_Off	OR	7.26878	134.52218	22-Sep-11	3	NA	NA	1
Palau060	Adult	Drop_Off	OR	7.26878	134.52218	22-Sep-11	5.5	NA	0	0
Palau061	Adult	Drop_Off	OR	7.26878	134.52218	22-Sep-11	2.7	NA	1	0
Palau062	Adult	Drop_Off	OR	7.26878	134.52218	22-Sep-11	3.4	NA	NA	0
Palau063	Adult	Drop_Off	OR	7.26878	134.52218	22-Sep-11	1.8	NA	NA	0
Palau064	Adult	Drop_Off	OR	7.26967	134.54963	23-Sep-11	1.2	NA	1	0
Palau065	Adult	Drop_Off	OR	7.26967	134.54963	23-Sep-11	1.3	NA	0	0
Palau066	Adult	Drop_Off	OR	7.26967	134.54963	23-Sep-11	1.9	NA	1	0
Palau067	Adult	Drop_Off	OR	7.26967	134.54963	23-Sep-11	1.5	NA	NA	1
Palau068	Adult	Drop_Off	OR	7.26967	134.54963	23-Sep-11	1.2	NA	NA	NA
Palau069	Adult	Drop_Off	OR	7.26967	134.54963	23-Sep-11	1.5	NA	NA	NA
Palau070	Adult	Drop_Off	OR	7.26967	134.54963	23-Sep-11	1.5	NA	NA	0
Palau071	Adult	Drop_Off	OR	7.26967	134.54963	23-Sep-11	1.5	NA	0	0
Palau072	Adult	Drop_Off	OR	7.26967	134.54963	23-Sep-11	1.5	NA	NA	1
Palau073	Adult	Drop_Off	OR	7.26967	134.54963	23-Sep-11	1.2	NA	NA	NA
Palau082	Adult	Drop_Off	OR	7.26739	134.52146	10-Aug-14	1.2	0.71	NA	NA
Palau083	Adult	Drop_Off	OR	7.26743	134.52141	10-Aug-14	1.2	0.3	NA	NA
Palau084	Adult	Drop_Off	OR	7.26734	134.52119	10-Aug-14	1.2	0.48	NA	NA
Palau085	Adult	Drop_Off	OR	7.26737	134.52141	10-Aug-14	1.2	0.32	NA	NA
Palau086	Adult	Drop_Off	OR	7.2673	134.52145	10-Aug-14	1.2	0.58	NA	NA
Palau087	Adult	Drop_Off	OR	7.2673	134.52145	22-Aug-14	5.8	0.34	NA	NA
Palau088	Adult	Drop_Off	OR	7.2673	134.52145	22-Aug-14	4.6	0.37	NA	NA
Palau089	Adult	Drop_Off	OR	7.2673	134.52145	22-Aug-14	3	0.17	NA	NA
Palau090	Adult	Drop_Off	OR	7.2673	134.52145	22-Aug-14	3	0.37	NA	NA
Palau091	Adult	Drop_Off	OR	7.2673	134.52145	22-Aug-14	2.1	0.49	NA	NA
Palau092	Adult	Drop_Off	OR	7.2673	134.52145	22-Aug-14	1.8	0.22	NA	NA
Palau093	Adult	Drop_Off	OR	7.2673	134.52145	22-Aug-14	2.1	0.22	NA	NA
Palau094	Adult	Drop_Off	OR	7.2673	134.52145	22-Aug-14	1.5	0.55	NA	NA
Palau095	Adult	Drop_Off	OR	7.2673	134.52145	22-Aug-14	2.4	0.49	NA	NA
Palau096	Adult	Drop_Off	OR	7.2673	134.52145	22-Aug-14	2.7	0.65	NA	NA
Palau097	Adult	Drop_Off	OR	7.2673	134.52145	22-Aug-14	4.3	0.55	NA	NA
Palau098	Adult	Drop_Off	OR	7.2673	134.52145	22-Aug-14	5.5	0.24	NA	NA
Palau099	Adult	Drop_Off	OR	7.2673	134.52145	22-Aug-14	5.5	0.44	NA	NA
Palau100	Adult	Drop_Off	OR	7.2673	134.52145	22-Aug-14	5.5	0.27	NA	NA
Palau101	Adult	Drop_Off	OR	7.2673	134.52145	22-Aug-14	6.1	0.46	NA	NA
Palau144	Adult	Helen	OR	2.95346	131.84264	14-Aug-14	7.6	0.86	NA	NA
Palau145	Adult	Helen	OR	2.95346	131.84264	14-Aug-14	7.6	0.76	NA	NA
Palau146	Adult	Helen	OR	2.93267	131.77635	14-Aug-14	1.2	0.45	NA	NA
Palau147	Adult	Helen	OR	2.93267	131.77635	14-Aug-14	1.2	0.31	NA	NA
Palau148	Adult	Helen	OR	2.93267	131.77635	14-Aug-14	0.6	0.81	NA	NA
Palau149	Adult	Helen	OR	2.93267	131.77635	14-Aug-14	1.5	1.35	NA	NA
Palau150	Adult	Helen	OR	2.93267	131.77635	14-Aug-14	1.5	0.79	NA	NA
Palau151	Adult	Helen	OR	2.93267	131.77635	14-Aug-14	0.6	1.1	NA	NA
Palau152	Adult	Helen	OR	2.93267	131.77635	14-Aug-14	0.9	0.4	NA	NA
Palau153	Adult	Helen	OR	2.93267	131.77635	14-Aug-14	0.9	0.31	NA	NA
Palau154	Adult	Helen	OR	2.93267	131.77635	14-Aug-14	0.9	0.31	NA	NA
Palau155	Adult	Helen	OR	2.93267	131.77635	14-Aug-14	0.9	0.51	NA	NA
Palau156	Adult	Helen	OR	2.93267	131.77635	14-Aug-14	0.9	0.56	NA	NA
Palau157	Adult	Helen	OR	2.93267	131.77635	14-Aug-14	0.6	0.36	NA	NA
Palau158	Adult	Helen	OR	2.93267	131.77635	14-Aug-14	0.6	0.23	NA	NA
Palau159	Adult	Helen	OR	2.93267	131.77635	14-Aug-14	0.6	0.54	NA	NA
Palau160	Adult	Helen	OR	2.93267	131.77635	14-Aug-14	0.6	1.03	NA	NA
Palau161	Adult	Helen	OR	2.93267	131.77635	14-Aug-14	0.6	0.82	NA	NA
Palau162	Adult	Helen	OR	2.93267	131.77635	14-Aug-14	0.6	0.45	NA	NA
Palau163	Adult	Helen	OR	2.93267	131.77635	14-Aug-14	0.6	0.73	NA	NA
Palau164	Adult	Helen	OR	2.93267	131.77635	14-Aug-14	0.6	0.66	NA	NA
Palau165	Adult	Helen	OR	2.93267	131.77635	14-Aug-14	0.6	0.5	NA	NA
Palau166	Adult	Helen	OR	2.93267	131.77635	14-Aug-14	0.6	0.41	NA	NA
Palau167	Adult	Helen	OR	2.93267	131.77635	14-Aug-14	0.6	0.59	NA	NA
Palau168	Adult	Helen	OR	2.93267	131.77635	14-Aug-14	1.5	NA	0	0
Palau169	Adult	Helen	OR	2.93267	131.77635	14-Aug-14	1.5	NA	0	0
Palau170	Adult	Helen	OR	2.93267	131.77635	14-Aug-14	1.5	NA	NA	NA
Palau171	Adult	Helen	OR	2.93267	131.77635	14-Aug-14	1.5	NA	0	0
Palau172	Adult	Helen	OR	2.93267	131.77635	14-Aug-14	1.5	NA	1	0
Palau173	Adult	Helen	OR	2.93267	131.77635	14-Aug-14	1.5	NA	1	1
Palau174	Adult	Helen	OR	2.96355	131.82411	15-Aug-14	1.5	0.6	NA	NA
Palau175	Adult	Helen	OR	2.96355	131.82411	15-Aug-14	1.5	0.37	NA	NA
Palau176	Adult	Helen	OR	2.96355	131.82411	15-Aug-14	1.5	0.38	NA	NA
Palau177	Adult	Helen	OR	2.96355	131.82411	15-Aug-14	1.5	0.43	NA	NA
Palau178	Adult	Helen	OR	2.96355	131.82411	15-Aug-14	1.5	0.28	NA	NA
Palau179	Adult	Helen	OR	2.96355	131.82411	15-Aug-14	1.5	0.39	NA	NA
Palau180	Adult	Helen	OR	2.96355	131.82411	15-Aug-14	1.5	0.33	NA	NA
Palau181	Adult	Helen	OR	2.96355	131.82411	15-Aug-14	1.5	0.29	NA	NA
Palau182	Adult	Helen	OR	2.96355	131.82411	15-Aug-14	1.5	1.21	NA	NA
Palau183	Adult	Helen	OR	2.96355	131.82411	15-Aug-14	1.5	0.29	NA	NA
Palau184	Adult	Helen	OR	2.96355	131.82411	15-Aug-14	1.5	0.43	NA	NA
Palau185	Adult	Helen	OR	2.96355	131.82411	15-Aug-14	1.5	0.54	NA	NA
Palau186	Adult	Helen	OR	2.96355	131.82411	15-Aug-14	1.5	0.66	NA	NA
Palau187	Adult	Helen	OR	2.96355	131.82411	15-Aug-14	1.5	0.41	NA	NA
Palau188	Adult	Helen	OR	2.96355	131.82411	15-Aug-14	1.5	0.37	NA	NA
Palau189	Adult	Helen	OR	2.85707	131.73759	15-Aug-14	1.5	0.82	NA	NA
Palau190	Adult	Helen	OR	2.85707	131.73759	15-Aug-14	1.5	0.35	NA	NA
Palau191	Adult	Helen	OR	2.85707	131.73759	15-Aug-14	1.5	0.68	NA	NA
Palau192	Adult	Helen	OR	2.85707	131.73759	15-Aug-14	1.5	0.4	NA	NA
Palau193	Adult	Helen	OR	2.85707	131.73759	15-Aug-14	1.5	1.77	NA	NA
Palau194	Adult	Helen	OR	2.85707	131.73759	15-Aug-14	1.5	1.63	NA	NA
Palau195	Adult	Helen	OR	2.85707	131.73759	15-Aug-14	1.5	0.36	NA	NA
Palau196	Adult	Helen	OR	2.85707	131.73759	15-Aug-14	1.5	0.53	NA	NA
Palau197	Adult	Helen	OR	2.85707	131.73759	15-Aug-14	1.5	0.53	NA	NA
Palau198	Adult	Helen	OR	2.85707	131.73759	15-Aug-14	1.5	2.07	NA	NA
Palau199	Adult	Helen	OR	2.93267	131.77635	14-Aug-14	1.5	NA	0	0
Palau200	Adult	Helen	OR	2.93267	131.77635	14-Aug-14	1.5	NA	1	1
Palau201	Adult	Helen	OR	2.93267	131.77635	14-Aug-14	1.5	NA	1	0
Palau202	Adult	Helen	OR	2.93267	131.77635	14-Aug-14	1.5	NA	1	0
Palau203	Adult	Helen	OR	2.93267	131.77635	14-Aug-14	1.5	NA	1	0
Palau204	Adult	Kayangel	OR	8.03909	134.68996	17-Aug-14	5.5	0.36	NA	NA
Palau205	Adult	Kayangel	OR	8.03909	134.68996	17-Aug-14	5.5	0.64	NA	NA
Palau206	Adult	Kayangel	OR	8.03909	134.68996	17-Aug-14	5.5	0.26	NA	NA
Palau207	Adult	Kayangel	OR	8.03909	134.68996	17-Aug-14	5.5	0.21	NA	NA
Palau208	Adult	Kayangel	OR	8.03909	134.68996	17-Aug-14	5.5	0.33	NA	NA
Palau209	Adult	Kayangel	OR	8.03909	134.68996	17-Aug-14	5.5	0.19	NA	NA
Palau210	Adult	Kayangel	OR	8.03909	134.68996	17-Aug-14	5.5	0.73	NA	NA
Palau211	Adult	Kayangel	OR	8.03909	134.68996	17-Aug-14	5.5	0.32	NA	NA
Palau212	Adult	Kayangel	OR	8.03909	134.68996	17-Aug-14	5.5	0.81	NA	NA
Palau213	Adult	Kayangel	OR	8.03909	134.68996	17-Aug-14	5.5	0.2	NA	NA
Palau214	Adult	Kayangel	OR	8.03909	134.68996	17-Aug-14	5.5	0.55	NA	NA
Palau215	Adult	Kayangel	OR	8.03909	134.68996	17-Aug-14	5.5	0.34	NA	NA
Palau216	Adult	Kayangel	OR	8.03909	134.68996	17-Aug-14	5.5	0.47	NA	NA
Palau217	Adult	Kayangel	OR	8.03909	134.68996	17-Aug-14	5.5	0.6	NA	NA
Palau218	Adult	Kayangel	OR	8.03909	134.68996	17-Aug-14	5.5	0.7	NA	NA
Palau219	Adult	Kayangel	OR	8.03909	134.68996	17-Aug-14	5.5	1.1	NA	NA
Palau220	Adult	Kayangel	OR	8.03909	134.68996	17-Aug-14	5.5	0.44	NA	NA
Palau221	Adult	Kayangel	OR	8.03909	134.68996	17-Aug-14	5.5	1.6	NA	NA
Palau222	Adult	Kayangel	OR	8.03909	134.68996	17-Aug-14	5.5	0.31	NA	NA
Palau223	Adult	Kayangel	OR	8.03909	134.68996	17-Aug-14	4.9	NA	NA	NA
Palau224	Adult	Kayangel	OR	8.03909	134.68996	17-Aug-14	6.7	NA	NA	NA
Palau225	Adult	Kayangel	OR	8.03909	134.68996	17-Aug-14	6.4	NA	0	0
Palau226	Adult	Kayangel	OR	8.03909	134.68996	17-Aug-14	7.6	NA	0	0
Palau227	Adult	Kayangel	OR	8.03909	134.68996	17-Aug-14	6.4	NA	1	0
Palau228	Adult	Kayangel	OR	8.03909	134.68996	17-Aug-14	6.1	NA	0	0
Palau229	Adult	Kayangel	OR	8.03909	134.68996	17-Aug-14	4.9	NA	1	0
Palau230	Adult	Kayangel	OR	8.03909	134.68996	17-Aug-14	7.6	NA	1	0
Palau231	Adult	Kayangel	OR	8.03829	134.69148	17-Aug-14	3	NA	0	0
Palau232	Adult	Kayangel	OR	8.03829	134.69148	17-Aug-14	6.4	NA	0	0
Palau233	Adult	Mecherchar	RI	7.16162	134.34923	20-Aug-14	3	0.4	NA	NA
Palau234	Adult	Mecherchar	RI	7.16162	134.34923	20-Aug-14	3	0.5	NA	NA
Palau235	Adult	Mecherchar	RI	7.16162	134.34923	20-Aug-14	3	0.32	NA	NA
Palau236	Adult	Mecherchar	RI	7.16162	134.34923	20-Aug-14	2.7	0.33	NA	NA
Palau237	Adult	Mecherchar	RI	7.16162	134.34923	20-Aug-14	2.4	0.12	NA	NA
Palau238	Adult	Mecherchar	RI	7.16162	134.34923	20-Aug-14	2.4	0.12	NA	NA
Palau239	Adult	Mecherchar	RI	7.16162	134.34923	20-Aug-14	2.1	0.45	NA	NA
Palau240	Adult	Mecherchar	RI	7.16162	134.34923	20-Aug-14	3	0.59	NA	NA
Palau241	Adult	Mecherchar	RI	7.16162	134.34923	20-Aug-14	4	0.77	NA	NA
Palau242	Adult	Mecherchar	RI	7.16162	134.34923	20-Aug-14	2.7	0.49	NA	NA
Palau243	Adult	Mecherchar	RI	7.16162	134.34923	20-Aug-14	5.2	0.64	NA	NA
Palau244	Adult	Mecherchar	RI	7.16162	134.34923	20-Aug-14	5.2	0.85	NA	NA
Palau245	Adult	Mecherchar	RI	7.16162	134.34923	20-Aug-14	5.2	0.72	NA	NA
Palau246	Adult	Mecherchar	RI	7.16162	134.34923	20-Aug-14	4	0.48	NA	NA
Palau247	Adult	Mecherchar	RI	7.16162	134.34923	20-Aug-14	3	0.52	NA	NA
Palau248	Adult	Mecherchar	RI	7.16162	134.34923	20-Aug-14	2.4	0.39	NA	NA
Palau249	Adult	Mecherchar	RI	7.16162	134.34923	20-Aug-14	2.7	0.34	NA	NA
Palau250	Adult	Mecherchar	RI	7.16162	134.34923	20-Aug-14	4	0.73	NA	NA
Palau251	Adult	Mecherchar	RI	7.16162	134.34923	20-Aug-14	4.9	0.46	NA	NA
Palau252	Adult	Mecherchar	RI	7.16162	134.34923	20-Aug-14	4.9	0.21	NA	NA
Palau253	Adult	Mecherchar	RI	7.16162	134.34923	20-Aug-14	4.3	0.29	NA	NA
Palau254	Adult	Mecherchar	RI	7.16162	134.34923	20-Aug-14	5.2	0.81	NA	NA
Palau255	Adult	Mecherchar	RI	7.16162	134.34923	20-Aug-14	6.4	0.69	NA	NA
Palau256	Adult	Mecherchar	RI	7.16162	134.34923	20-Aug-14	6.7	0.12	NA	NA
Palau257	Adult	Mecherchar	RI	7.16162	134.34923	20-Aug-14	5.8	0.42	NA	NA
Palau258	Adult	Mecherchar	RI	7.16162	134.34923	20-Aug-14	3.4	0.65	NA	NA
Palau259	Adult	Mecherchar	RI	7.16162	134.34923	20-Aug-14	3	0.45	NA	NA
Palau260	Adult	Mecherchar	RI	7.16162	134.34923	20-Aug-14	2.4	0.48	NA	NA
Palau261	Adult	Mecherchar	RI	7.16162	134.34923	20-Aug-14	4.6	0.63	NA	NA
Palau262	Adult	Mecherchar	RI	7.16162	134.34923	20-Aug-14	4.9	1.05	NA	NA
Palau263	Adult	Mecherchar	RI	7.16162	134.34923	20-Aug-14	5.5	0.97	NA	NA
Palau264	Adult	Mecherchar	RI	7.16162	134.34923	20-Aug-14	3	NA	NA	NA
Palau265	Adult	Mecherchar	RI	7.16162	134.34923	20-Aug-14	3	NA	NA	NA
Palau266	Adult	Mecherchar	RI	7.16162	134.34923	20-Aug-14	2.4	NA	1	0
Palau267	Adult	Mecherchar	RI	7.16162	134.34923	20-Aug-14	2.4	NA	1	0
Palau268	Adult	Mecherchar	RI	7.16162	134.34923	20-Aug-14	2.7	NA	NA	NA
Palau269	Adult	Mecherchar	RI	7.16162	134.34923	20-Aug-14	1.8	NA	NA	NA
Palau270	Adult	Mecherchar	RI	7.16162	134.34923	20-Aug-14	4	NA	NA	NA
Palau271	Adult	Mecherchar	RI	7.16162	134.34923	20-Aug-14	2.7	NA	NA	NA
Palau272	Adult	Mecherchar	RI	7.16162	134.34923	20-Aug-14	4.6	NA	NA	NA
Palau273	Adult	Mecherchar	RI	7.16162	134.34923	20-Aug-14	3	NA	NA	NA
Palau274	Adult	Mecherchar	RI	7.16162	134.34923	20-Aug-14	4.6	0.24	NA	NA
M1	Adult	Mecherchar_Channel	RI	7.15969	134.35834	7-Oct-18	2.5	NA	NA	NA
M10	Adult	Mecherchar_Channel	RI	7.15969	134.35834	7-Oct-18	2.5	NA	NA	NA
M11	Adult	Mecherchar_Channel	RI	7.15969	134.35834	7-Oct-18	2.5	NA	NA	NA
M12	Adult	Mecherchar_Channel	RI	7.15969	134.35834	7-Oct-18	2.5	NA	NA	NA
M13	Adult	Mecherchar_Channel	RI	7.15969	134.35834	7-Oct-18	2.5	NA	NA	NA
M14	Adult	Mecherchar_Channel	RI	7.15969	134.35834	7-Oct-18	2.5	NA	NA	NA
M15	Adult	Mecherchar_Channel	RI	7.15969	134.35834	7-Oct-18	2.5	NA	NA	NA
M16	Adult	Mecherchar_Channel	RI	7.15969	134.35834	7-Oct-18	2.5	NA	NA	NA
M17	Adult	Mecherchar_Channel	RI	7.15969	134.35834	7-Oct-18	2.5	NA	NA	NA
M18	Adult	Mecherchar_Channel	RI	7.15969	134.35834	7-Oct-18	2.5	NA	NA	NA
M19	Adult	Mecherchar_Channel	RI	7.15969	134.35834	7-Oct-18	2.5	NA	NA	NA
M2	Adult	Mecherchar_Channel	RI	7.15969	134.35834	7-Oct-18	2.5	NA	NA	NA
M20	Adult	Mecherchar_Channel	RI	7.15969	134.35834	7-Oct-18	2.5	NA	NA	NA
M21	Adult	Mecherchar_Channel	RI	7.15969	134.35834	7-Oct-18	2.5	NA	NA	NA
M22	Adult	Mecherchar_Channel	RI	7.15969	134.35834	7-Oct-18	2.5	NA	NA	NA
M23	Adult	Mecherchar_Channel	RI	7.15969	134.35834	7-Oct-18	2.5	NA	NA	NA
M24	Adult	Mecherchar_Channel	RI	7.15969	134.35834	7-Oct-18	2.5	NA	NA	NA
M25	Adult	Mecherchar_Channel	RI	7.15969	134.35834	7-Oct-18	2.5	NA	NA	NA
M26	Adult	Mecherchar_Channel	RI	7.15969	134.35834	7-Oct-18	2.5	NA	NA	NA
M27	Adult	Mecherchar_Channel	RI	7.15969	134.35834	7-Oct-18	2.5	NA	NA	NA
M28	Adult	Mecherchar_Channel	RI	7.15969	134.35834	7-Oct-18	2.5	NA	NA	NA
M29	Adult	Mecherchar_Channel	RI	7.15969	134.35834	7-Oct-18	2.5	NA	NA	NA
M3	Adult	Mecherchar_Channel	RI	7.15969	134.35834	7-Oct-18	2.5	NA	NA	NA
M30	Adult	Mecherchar_Channel	RI	7.15969	134.35834	7-Oct-18	2.5	NA	NA	NA
M4	Adult	Mecherchar_Channel	RI	7.15969	134.35834	7-Oct-18	2.5	NA	NA	NA
M5	Adult	Mecherchar_Channel	RI	7.15969	134.35834	7-Oct-18	2.5	NA	NA	NA
M6	Adult	Mecherchar_Channel	RI	7.15969	134.35834	7-Oct-18	2.5	NA	NA	NA
M7	Adult	Mecherchar_Channel	RI	7.15969	134.35834	7-Oct-18	2.5	NA	NA	NA
M8	Adult	Mecherchar_Channel	RI	7.15969	134.35834	7-Oct-18	2.5	NA	NA	NA
M9	Adult	Mecherchar_Channel	RI	7.15969	134.35834	7-Oct-18	2.5	NA	NA	NA
Palau315	Adult	Melekeok	OR	7.51698	134.63515	22-Aug-14	0.6	0.63	NA	NA
Palau316	Adult	Melekeok	OR	7.51698	134.63515	22-Aug-14	0.3	1.47	NA	NA
Palau317	Adult	Melekeok	OR	7.51698	134.63515	22-Aug-14	0.6	1.33	NA	NA
Palau318	Adult	Melekeok	OR	7.51698	134.63515	22-Aug-14	1.2	0.3	NA	NA
Palau319	Adult	Melekeok	OR	7.51698	134.63515	22-Aug-14	0.6	2	NA	NA
Palau320	Adult	Melekeok	OR	7.51698	134.63515	22-Aug-14	0.9	0.4	NA	NA
Palau321	Adult	Melekeok	OR	7.51698	134.63515	22-Aug-14	1.8	0.36	NA	NA
Palau322	Adult	Melekeok	OR	7.51698	134.63515	22-Aug-14	1.2	0.29	NA	NA
Palau323	Adult	Melekeok	OR	7.51698	134.63515	22-Aug-14	0.6	0.3	NA	NA
Palau324	Adult	Melekeok	OR	7.51698	134.63515	22-Aug-14	0.6	0.18	NA	NA
Palau325	Adult	Melekeok	OR	7.51698	134.63515	22-Aug-14	0.3	0.42	NA	NA
Palau326	Adult	Melekeok	OR	7.51698	134.63515	22-Aug-14	1.2	NA	NA	NA
Palau327	Adult	Melekeok	OR	7.51698	134.63515	22-Aug-14	1.2	NA	NA	NA
Palau328	Adult	Melekeok	OR	7.51698	134.63515	22-Aug-14	1.2	NA	NA	NA
Palau329	Adult	Melekeok	OR	7.51698	134.63515	22-Aug-14	1.2	NA	0	0
Palau330	Adult	Melekeok	OR	7.51698	134.63515	22-Aug-14	1.2	NA	NA	NA
Palau331	Adult	Melekeok	OR	7.51698	134.63515	22-Aug-14	0.9	0.42	NA	NA
X1	Juvenile	Ngelsible	OR	7.18686	134.34697	29-Sep-18	2	0.04	NA	NA
X10	Juvenile	Ngelsible	OR	7.18686	134.34697	29-Sep-18	2	0.115	NA	NA
X12	Juvenile	Ngelsible	OR	7.18686	134.34697	29-Sep-18	2	0.105	NA	NA
X13	Juvenile	Ngelsible	OR	7.18686	134.34697	29-Sep-18	2	0.075	NA	NA
X14	Juvenile	Ngelsible	OR	7.18686	134.34697	29-Sep-18	2	0.085	NA	NA
X15	Juvenile	Ngelsible	OR	7.18686	134.34697	29-Sep-18	2	0.1	NA	NA
X17	Juvenile	Ngelsible	OR	7.18686	134.34697	29-Sep-18	2	0.02	NA	NA
X18	Juvenile	Ngelsible	OR	7.18686	134.34697	29-Sep-18	2	0.015	NA	NA
X19	Juvenile	Ngelsible	OR	7.18686	134.34697	29-Sep-18	2	0.045	NA	NA
X2	Juvenile	Ngelsible	OR	7.18686	134.34697	29-Sep-18	2	0.055	NA	NA
X20	Juvenile	Ngelsible	OR	7.18686	134.34697	29-Sep-18	2	0.035	NA	NA
X21	Juvenile	Ngelsible	OR	7.18686	134.34697	29-Sep-18	2	0.04	NA	NA
X22	Juvenile	Ngelsible	OR	7.18686	134.34697	29-Sep-18	2	0.025	NA	NA
X23	Juvenile	Ngelsible	OR	7.18686	134.34697	29-Sep-18	2	0.055	NA	NA
X24	Juvenile	Ngelsible	OR	7.18686	134.34697	29-Sep-18	2	0.065	NA	NA
X25	Juvenile	Ngelsible	OR	7.18686	134.34697	29-Sep-18	2	0.04	NA	NA
X26	Juvenile	Ngelsible	OR	7.18686	134.34697	29-Sep-18	2	0.115	NA	NA
X27	Juvenile	Ngelsible	OR	7.18686	134.34697	29-Sep-18	2	0.07	NA	NA
X28	Juvenile	Ngelsible	OR	7.18686	134.34697	29-Sep-18	2	0.055	NA	NA
X29	Juvenile	Ngelsible	OR	7.18686	134.34697	29-Sep-18	2	0.03	NA	NA
X3	Juvenile	Ngelsible	OR	7.18686	134.34697	29-Sep-18	2	0.03	NA	NA
X30	Juvenile	Ngelsible	OR	7.18686	134.34697	29-Sep-18	2	0.065	NA	NA
X4	Juvenile	Ngelsible	OR	7.18686	134.34697	29-Sep-18	2	0.04	NA	NA
X6	Juvenile	Ngelsible	OR	7.18686	134.34697	29-Sep-18	2	0.135	NA	NA
X7	Juvenile	Ngelsible	OR	7.18686	134.34697	29-Sep-18	2	0.095	NA	NA
X8	Juvenile	Ngelsible	OR	7.18686	134.34697	29-Sep-18	2	0.105	NA	NA
X9	Juvenile	Ngelsible	OR	7.18686	134.34697	29-Sep-18	2	0.045	NA	NA
Palau348	Adult	Ngerchelong	OR	7.82172	134.56248	24-Aug-14	0.3	0.36	NA	NA
Palau349	Adult	Ngerchelong	OR	7.82172	134.56248	24-Aug-14	0.3	0.25	NA	NA
Palau350	Adult	Ngerchelong	OR	7.82172	134.56248	24-Aug-14	0.6	0.25	NA	NA
Palau351	Adult	Ngerchelong	OR	7.82172	134.56248	24-Aug-14	0.9	NA	1	0
Palau352	Adult	Ngerchelong	OR	7.82172	134.56248	24-Aug-14	0.9	NA	1	1
Palau353	Adult	Ngerchelong	OR	7.82172	134.56248	24-Aug-14	0.9	NA	1	0
Palau354	Adult	Ngerchelong	OR	7.82172	134.56248	24-Aug-14	0.9	NA	0	0
Palau355	Adult	Ngerchelong	OR	7.82172	134.56248	24-Aug-14	0.9	NA	0	0
Palau356	Adult	Ngerchelong	OR	7.82172	134.56248	24-Aug-14	0.9	NA	0	0
Palau357	Adult	Ngerchelong	OR	7.82172	134.56248	24-Aug-14	0.9	NA	1	1
Palau017	Adult	Ngerdiluches	OR	7.43487	134.35695	30-Oct-13	1.8	NA	0	0
Palau018	Adult	Ngerdiluches	OR	7.43487	134.35695	30-Oct-13	1.8	NA	0	0
Palau019	Adult	Ngerdiluches	OR	7.43487	134.35695	30-Oct-13	1.8	NA	1	0
Palau020	Adult	Ngerdiluches	OR	7.43487	134.35695	30-Oct-13	1.8	NA	1	1
Palau021	Adult	Ngerdiluches	OR	7.43487	134.35695	30-Oct-13	1.8	NA	NA	1
Palau022	Adult	Ngerdiluches	OR	7.43487	134.35695	30-Oct-13	1.8	NA	NA	1
Palau023	Adult	Ngerdiluches	OR	7.43487	134.35695	30-Oct-13	1.8	NA	NA	0
Palau024	Adult	Ngerdiluches	OR	7.43487	134.35695	30-Oct-13	1.8	NA	NA	0
Palau025	Adult	Ngerdiluches	OR	7.43487	134.35695	30-Oct-13	1.8	NA	1	0
Palau026	Adult	Ngerdiluches	OR	7.43487	134.35695	30-Oct-13	1.8	NA	0	0
Palau115	Adult	Ngerdiluches	OR	7.4151	134.36832	11-Aug-14	4	0.94	NA	NA
Palau116	Adult	Ngerdiluches	OR	7.4151	134.36832	11-Aug-14	4	0.45	NA	NA
Palau117	Adult	Ngerdiluches	OR	7.4151	134.36832	11-Aug-14	4	1.19	NA	NA
Palau118	Adult	Ngerdiluches	OR	7.4151	134.36832	11-Aug-14	4	0.77	NA	NA
Palau119	Adult	Ngerdiluches	OR	7.4151	134.36832	11-Aug-14	4	0.37	NA	NA
Palau120	Adult	Ngerdiluches	OR	7.4151	134.36832	11-Aug-14	4	0.64	NA	NA
Palau121	Adult	Ngerdiluches	OR	7.4151	134.36832	11-Aug-14	4	1.18	NA	NA
Palau122	Adult	Ngerdiluches	OR	7.4151	134.36832	11-Aug-14	4	0.89	NA	NA
Palau123	Adult	Ngerdiluches	OR	7.4151	134.36832	11-Aug-14	4	1.1	NA	NA
Palau124	Adult	Ngerdiluches	OR	7.4151	134.36832	11-Aug-14	4	1.34	NA	NA
Palau125	Adult	Ngerdiluches	OR	7.4151	134.36832	11-Aug-14	4	0.56	NA	NA
Palau126	Adult	Ngerdiluches	OR	7.4151	134.36832	11-Aug-14	4	0.24	NA	NA
Palau127	Adult	Ngerdiluches	OR	7.4151	134.36832	11-Aug-14	4	1.03	NA	NA
Palau128	Adult	Ngerdiluches	OR	7.4151	134.36832	11-Aug-14	4	0.42	NA	NA
Palau129	Adult	Ngerdiluches	OR	7.4151	134.36832	11-Aug-14	4	0.74	NA	NA
Palau130	Adult	Ngerdiluches	OR	7.4151	134.36832	11-Aug-14	4	0.43	NA	NA
Palau131	Adult	Ngerdiluches	OR	7.4151	134.36832	11-Aug-14	7.3	0.98	NA	NA
Palau132	Adult	Ngerdiluches	OR	7.41513	134.36842	11-Aug-14	4	0.52	NA	NA
Palau133	Adult	Ngerdiluches	OR	7.41513	134.36842	11-Aug-14	4	0.9	NA	NA
Palau134	Adult	Ngerdiluches	OR	7.41513	134.36842	11-Aug-14	4	1.13	NA	NA
Palau135	Adult	Ngerdiluches	OR	7.41513	134.36842	11-Aug-14	4	0.57	NA	NA
Palau136	Adult	Ngerdiluches	OR	7.41513	134.36842	11-Aug-14	4	0.68	NA	NA
Palau137	Adult	Ngerdiluches	OR	7.41513	134.36842	11-Aug-14	4	1.7	NA	NA
Palau138	Adult	Ngerdiluches	OR	7.41513	134.36842	11-Aug-14	4	0.82	NA	NA
Palau139	Adult	Ngerdiluches	OR	7.41513	134.36842	11-Aug-14	4	1.09	NA	NA
Palau140	Adult	Ngerdiluches	OR	7.4151	134.36832	11-Aug-14	7.3	1.16	NA	NA
Palau141	Adult	Ngerdiluches	OR	7.4151	134.36832	11-Aug-14	7.3	0.7	NA	NA
Palau142	Adult	Ngerdiluches	OR	7.4151	134.36832	11-Aug-14	7.3	0.65	NA	NA
Palau143	Adult	Ngerdiluches	OR	7.4151	134.36832	11-Aug-14	7.3	1.1	NA	NA
N1	Juvenile	Ngermid	RI	7.33332	134.50685	27-Sep-18	4	0.195	NA	NA
N10	Juvenile	Ngermid	RI	7.33332	134.50685	27-Sep-18	4	0.11	NA	NA
N11	Juvenile	Ngermid	RI	7.33332	134.50685	27-Sep-18	4	0.215	NA	NA
N12	Juvenile	Ngermid	RI	7.33332	134.50685	27-Sep-18	4	0.1	NA	NA
N13	Juvenile	Ngermid	RI	7.33332	134.50685	27-Sep-18	4	0.13	NA	NA
N14	Juvenile	Ngermid	RI	7.33332	134.50685	27-Sep-18	4	0.15	NA	NA
N15	Juvenile	Ngermid	RI	7.33332	134.50685	27-Sep-18	4	0.155	NA	NA
N16	Juvenile	Ngermid	RI	7.33332	134.50685	27-Sep-18	4	0.075	NA	NA
N17	Juvenile	Ngermid	RI	7.33332	134.50685	27-Sep-18	4	0.205	NA	NA
N18	Juvenile	Ngermid	RI	7.33332	134.50685	5-Oct-18	22	0.155	NA	NA
N19	Juvenile	Ngermid	RI	7.33332	134.50685	5-Oct-18	26	0.095	NA	NA
N2	Juvenile	Ngermid	RI	7.33332	134.50685	27-Sep-18	4	0.39	NA	NA
N20	Juvenile	Ngermid	RI	7.33332	134.50685	5-Oct-18	26	0.04	NA	NA
N21	Juvenile	Ngermid	RI	7.33332	134.50685	5-Oct-18	4	0.215	NA	NA
N22	Juvenile	Ngermid	RI	7.33332	134.50685	5-Oct-18	20	0.12	NA	NA
N23	Juvenile	Ngermid	RI	7.33332	134.50685	5-Oct-18	20	0.085	NA	NA
N24	Juvenile	Ngermid	RI	7.33332	134.50685	5-Oct-18	24	0.095	NA	NA
N25	Juvenile	Ngermid	RI	7.33332	134.50685	5-Oct-18	24	0.155	NA	NA
N26	Juvenile	Ngermid	RI	7.33332	134.50685	5-Oct-18	8	0.135	NA	NA
N27	Juvenile	Ngermid	RI	7.33332	134.50685	5-Oct-18	10	0.135	NA	NA
N28	Juvenile	Ngermid	RI	7.33332	134.50685	5-Oct-18	10	0.105	NA	NA
N3	Juvenile	Ngermid	RI	7.33332	134.50685	27-Sep-18	4	0.12	NA	NA
N4	Juvenile	Ngermid	RI	7.33332	134.50685	27-Sep-18	4	0.22	NA	NA
N5	Juvenile	Ngermid	RI	7.33332	134.50685	27-Sep-18	4	0.115	NA	NA
N6	Juvenile	Ngermid	RI	7.33332	134.50685	27-Sep-18	4	0.085	NA	NA
N7	Juvenile	Ngermid	RI	7.33332	134.50685	27-Sep-18	4	0.19	NA	NA
N8	Juvenile	Ngermid	RI	7.33332	134.50685	27-Sep-18	4	0.11	NA	NA
N9	Juvenile	Ngermid	RI	7.33332	134.50685	27-Sep-18	4	0.115	NA	NA
Palau007	Adult	Ngermid	RI	7.32585	134.49452	20-Sep-11	1.5	NA	1	0
Palau008	Adult	Ngermid	RI	7.32484	134.46836	13-Apr-11	1.2	NA	0	1
Palau009	Adult	Ngermid	RI	7.32585	134.49452	20-Sep-11	3	NA	1	0
Palau010	Adult	Ngermid	RI	7.32585	134.49452	20-Sep-11	6.1	NA	0	0
Palau012	Adult	Ngermid	RI	7.32484	134.46836	13-Apr-11	6.4	NA	1	0
Palau013	Adult	Ngermid	RI	7.32484	134.46836	13-Apr-11	1.2	NA	NA	1
Palau014	Adult	Ngermid	RI	7.32585	134.49452	20-Sep-11	1.5	NA	0	0
Palau015	Adult	Ngermid	RI	7.32585	134.49452	20-Sep-11	1.5	NA	NA	0
Palau016	Adult	Ngermid	RI	7.32585	134.49452	20-Sep-11	1.5	NA	0	0
Palau102	Adult	Ngermid	RI	7.33332	134.50685	23-Aug-14	0.9	0.71	NA	NA
Palau103	Adult	Ngermid	RI	7.33332	134.50685	23-Aug-14	0.9	0.37	NA	NA
Palau104	Adult	Ngermid	RI	7.33332	134.50685	23-Aug-14	0.9	0.42	NA	NA
Palau105	Adult	Ngermid	RI	7.33332	134.50685	23-Aug-14	0.9	0.51	NA	NA
Palau106	Adult	Ngermid	RI	7.33332	134.50685	23-Aug-14	0.9	1.13	NA	NA
Palau107	Adult	Ngermid	RI	7.33332	134.50685	23-Aug-14	6.7	0.87	NA	NA
Palau108	Adult	Ngermid	RI	7.33332	134.50685	23-Aug-14	5.2	0.31	NA	NA
Palau109	Adult	Ngermid	RI	7.33332	134.50685	23-Aug-14	1.2	0.36	NA	NA
Palau110	Adult	Ngermid	RI	7.33332	134.50685	23-Aug-14	7.3	0.42	NA	NA
Palau111	Adult	Ngermid	RI	7.33332	134.50685	23-Aug-14	3.7	0.77	NA	NA
Palau112	Adult	Ngermid	RI	7.33332	134.50685	23-Aug-14	2.4	0.65	NA	NA
Palau113	Adult	Ngermid	RI	7.33332	134.50685	23-Aug-14	1.5	0.38	NA	NA
Palau114	Adult	Ngermid	RI	7.33332	134.50685	23-Aug-14	0.6	0.41	NA	NA
Palau115N	Adult	Ngermid	RI	7.33332	134.50685	23-Aug-14	6.7	0.21	NA	NA
Palau116N	Adult	Ngermid	RI	7.33332	134.50685	23-Aug-14	6.7	0.41	NA	NA
Palau117N	Adult	Ngermid	RI	7.33332	134.50685	23-Aug-14	6.1	0.51	NA	NA
Palau332	Adult	Ngermid	RI	7.33332	134.50685	23-Aug-14	6.4	0.4	NA	NA
Palau333	Adult	Ngermid	RI	7.33332	134.50685	23-Aug-14	4.6	0.32	NA	NA
Palau334	Adult	Ngermid	RI	7.33332	134.50685	23-Aug-14	2.7	0.38	NA	NA
Palau335	Adult	Ngermid	RI	7.33332	134.50685	23-Aug-14	4	0.37	NA	NA
Palau336	Adult	Ngermid	RI	7.33332	134.50685	23-Aug-14	3.4	0.7	NA	NA
Palau337	Adult	Ngermid	RI	7.33332	134.50685	23-Aug-14	4.3	0.75	NA	NA
Palau338	Adult	Ngermid	RI	7.33332	134.50685	23-Aug-14	4.3	0.53	NA	NA
Palau339	Adult	Ngermid	RI	7.33332	134.50685	23-Aug-14	3.4	0.5	NA	NA
Palau340	Adult	Ngermid	RI	7.33332	134.50685	23-Aug-14	2.4	0.43	NA	NA
Palau341	Adult	Ngermid	RI	7.33332	134.50685	23-Aug-14	1.2	0.57	NA	NA
Palau342	Adult	Ngermid	RI	7.33332	134.50685	23-Aug-14	1.8	0.32	NA	NA
Palau343	Adult	Ngermid	RI	7.33332	134.50685	23-Aug-14	1.8	0.2	NA	NA
Palau344	Adult	Ngermid	RI	7.33332	134.50685	23-Aug-14	2.1	0.18	NA	NA
Palau345	Adult	Ngermid	RI	7.33332	134.50685	23-Aug-14	2.1	0.57	NA	NA
Palau346	Adult	Ngermid	RI	7.33332	134.50685	23-Aug-14	1.8	0.78	NA	NA
Palau347	Adult	Ngermid	RI	7.33332	134.50685	23-Aug-14	0.3	0.29	NA	NA
OT1	Juvenile	Outer_Taoch	OR	7.27193	134.38115	28-Sep-18	3	0.135	NA	NA
OT10	Juvenile	Outer_Taoch	OR	7.27193	134.38115	28-Sep-18	5	0.085	NA	NA
OT11	Juvenile	Outer_Taoch	OR	7.27193	134.38115	7-Oct-18	12	0.065	NA	NA
OT12	Juvenile	Outer_Taoch	OR	7.27193	134.38115	7-Oct-18	12	0.075	NA	NA
OT13	Juvenile	Outer_Taoch	OR	7.27193	134.38115	7-Oct-18	12	0.09	NA	NA
OT14	Juvenile	Outer_Taoch	OR	7.27193	134.38115	7-Oct-18	12	0.075	NA	NA
OT15	Juvenile	Outer_Taoch	OR	7.27193	134.38115	7-Oct-18	12	0.095	NA	NA
OT16	Juvenile	Outer_Taoch	OR	7.27193	134.38115	7-Oct-18	12	0.08	NA	NA
OT17	Juvenile	Outer_Taoch	OR	7.27193	134.38115	7-Oct-18	12	0.09	NA	NA
OT18	Juvenile	Outer_Taoch	OR	7.27193	134.38115	7-Oct-18	12	0.1	NA	NA
OT19	Juvenile	Outer_Taoch	OR	7.27193	134.38115	7-Oct-18	12	0.105	NA	NA
OT2	Juvenile	Outer_Taoch	OR	7.27193	134.38115	28-Sep-18	3	0.095	NA	NA
OT20	Juvenile	Outer_Taoch	OR	7.27193	134.38115	7-Oct-18	12	0.085	NA	NA
OT21	Juvenile	Outer_Taoch	OR	7.27193	134.38115	7-Oct-18	12	0.055	NA	NA
OT22	Juvenile	Outer_Taoch	OR	7.27193	134.38115	7-Oct-18	12	0.085	NA	NA
OT23	Juvenile	Outer_Taoch	OR	7.27193	134.38115	7-Oct-18	12	0.09	NA	NA
OT24	Juvenile	Outer_Taoch	OR	7.27193	134.38115	7-Oct-18	12	0.12	NA	NA
OT25	Juvenile	Outer_Taoch	OR	7.27193	134.38115	7-Oct-18	12	0.115	NA	NA
OT26	Juvenile	Outer_Taoch	OR	7.27193	134.38115	7-Oct-18	12	0.075	NA	NA
OT27	Juvenile	Outer_Taoch	OR	7.27193	134.38115	7-Oct-18	12	0.13	NA	NA
OT28	Juvenile	Outer_Taoch	OR	7.27193	134.38115	7-Oct-18	12	0.145	NA	NA
OT29	Juvenile	Outer_Taoch	OR	7.27193	134.38115	7-Oct-18	12	0.095	NA	NA
OT3	Juvenile	Outer_Taoch	OR	7.27193	134.38115	28-Sep-18	3	0.165	NA	NA
OT30	Juvenile	Outer_Taoch	OR	7.27193	134.38115	7-Oct-18	12	0.105	NA	NA
OT4	Juvenile	Outer_Taoch	OR	7.27193	134.38115	28-Sep-18	3	0.075	NA	NA
OT5	Juvenile	Outer_Taoch	OR	7.27193	134.38115	28-Sep-18	5	0.07	NA	NA
OT6	Juvenile	Outer_Taoch	OR	7.27193	134.38115	28-Sep-18	5	0.105	NA	NA
OT7	Juvenile	Outer_Taoch	OR	7.27193	134.38115	28-Sep-18	5	0.08	NA	NA
OT8	Juvenile	Outer_Taoch	OR	7.27193	134.38115	28-Sep-18	5	0.09	NA	NA
OT9	Juvenile	Outer_Taoch	OR	7.27193	134.38115	28-Sep-18	5	0.065	NA	NA
Palau001	Adult	Outer_Taoch	OR	7.3321	134.5602	11-Apr-11	4.3	NA	NA	NA
Palau002	Adult	Outer_Taoch	OR	7.3321	134.5602	11-Apr-11	5.2	NA	NA	NA
Palau003	Adult	Outer_Taoch	OR	7.3321	134.5602	24-Sep-11	2.7	NA	NA	NA
Palau004	Adult	Outer_Taoch	OR	7.3321	134.5602	24-Sep-11	3.4	NA	NA	NA
Palau005	Adult	Outer_Taoch	OR	7.3321	134.5602	24-Sep-11	3.4	NA	NA	NA
Palau027	Adult	Outer_Taoch	OR	7.2499	134.45073	13-Apr-11	7.6	NA	NA	NA
Palau029	Adult	Outer_Taoch	OR	7.2499	134.45073	13-Apr-11	7.6	NA	NA	NA
Palau030	Adult	Outer_Taoch	OR	7.2499	134.45073	13-Apr-11	7.3	NA	NA	NA
Palau295	Adult	Outer_Taoch	OR	7.27193	134.38115	21-Aug-14	2.7	1.42	NA	NA
Palau296	Adult	Outer_Taoch	OR	7.27193	134.38115	21-Aug-14	2.1	0.85	NA	NA
Palau297	Adult	Outer_Taoch	OR	7.27193	134.38115	21-Aug-14	2.7	0.42	NA	NA
Palau298	Adult	Outer_Taoch	OR	7.27193	134.38115	21-Aug-14	4.3	0.54	NA	NA
Palau299	Adult	Outer_Taoch	OR	7.27193	134.38115	21-Aug-14	4.9	0.87	NA	NA
Palau300	Adult	Outer_Taoch	OR	7.27193	134.38115	21-Aug-14	4.9	0.6	NA	NA
Palau301	Adult	Outer_Taoch	OR	7.27193	134.38115	21-Aug-14	3	0.33	NA	NA
Palau302	Adult	Outer_Taoch	OR	7.27193	134.38115	21-Aug-14	4.3	0.95	NA	NA
Palau303	Adult	Outer_Taoch	OR	7.27193	134.38115	21-Aug-14	6.1	0.94	NA	NA
Palau304	Adult	Outer_Taoch	OR	7.27193	134.38115	21-Aug-14	3.4	0.68	NA	NA
Palau031	Adult	Risong	RI	7.30971	134.47661	21-Sep-11	1.2	NA	NA	NA
Palau032	Adult	Risong	RI	7.30971	134.47661	21-Sep-11	3.4	NA	0	0
Palau033	Adult	Risong	RI	7.30971	134.47661	21-Sep-11	1.8	NA	NA	0
Palau034	Adult	Risong	RI	7.30971	134.47661	21-Sep-11	2.4	NA	0	0
Palau035	Adult	Risong	RI	7.30971	134.47661	21-Sep-11	3.7	NA	0	0
Palau036	Adult	Risong	RI	7.30971	134.47661	21-Sep-11	2.4	NA	NA	0
Palau037	Adult	Risong	RI	7.30971	134.47661	21-Sep-11	2.4	NA	0	0
Palau038	Adult	Risong	RI	7.30971	134.47661	21-Sep-11	3.7	NA	0	0
Palau039	Adult	Risong	RI	7.30971	134.47661	21-Sep-11	1.5	NA	0	0
Palau040	Adult	Risong	RI	7.30971	134.47661	21-Sep-11	3	NA	0	0
Palau041	Adult	Risong	RI	7.30971	134.47661	21-Sep-11	3	NA	1	1
Palau042	Adult	Risong	RI	7.30971	134.47661	3-Nov-13	1.2	NA	NA	NA
Palau043	Adult	Risong	RI	7.30971	134.47661	3-Nov-13	1.2	NA	NA	NA
Palau044	Adult	Risong	RI	7.30971	134.47661	3-Nov-13	1.2	NA	NA	NA
Palau045	Adult	Risong	RI	7.30971	134.47661	3-Nov-13	1.2	NA	NA	NA
Palau046	Adult	Risong	RI	7.30971	134.47661	3-Nov-13	1.2	NA	NA	NA
Palau047	Adult	Risong	RI	7.30971	134.47661	3-Nov-13	1.2	NA	NA	NA
Palau048	Adult	Risong	RI	7.30971	134.47661	3-Nov-13	1.2	NA	NA	NA
Palau049	Adult	Risong	RI	7.30971	134.47661	3-Nov-13	1.2	NA	NA	NA
Palau050	Adult	Risong	RI	7.30971	134.47661	3-Nov-13	1.2	NA	NA	NA
Palau051	Adult	Risong	RI	7.30971	134.47661	3-Nov-13	1.2	NA	NA	NA
Palau052	Adult	Risong	RI	7.25879	134.52963	11-Apr-11	10.7	NA	NA	NA
R1	Juvenile	Risong	RI	7.30971	134.47661	27-Sep-18	1	0.16	NA	NA
R10	Juvenile	Risong	RI	7.30971	134.47661	27-Sep-18	1	0.205	NA	NA
R11	Juvenile	Risong	RI	7.30971	134.47661	27-Sep-18	1	0.13	NA	NA
R12	Juvenile	Risong	RI	7.30971	134.47661	27-Sep-18	1	0.2	NA	NA
R13	Juvenile	Risong	RI	7.30971	134.47661	27-Sep-18	1	0.08	NA	NA
R14	Juvenile	Risong	RI	7.30971	134.47661	27-Sep-18	1	0.17	NA	NA
R15	Juvenile	Risong	RI	7.30971	134.47661	27-Sep-18	1	0.18	NA	NA
R16	Juvenile	Risong	RI	7.30971	134.47661	27-Sep-18	1	0.24	NA	NA
R17	Juvenile	Risong	RI	7.30971	134.47661	27-Sep-18	1	0.28	NA	NA
R18	Juvenile	Risong	RI	7.30971	134.47661	27-Sep-18	1	0.24	NA	NA
R19	Juvenile	Risong	RI	7.30971	134.47661	27-Sep-18	1	0.205	NA	NA
R2	Juvenile	Risong	RI	7.30971	134.47661	27-Sep-18	1	0.19	NA	NA
R20	Juvenile	Risong	RI	7.30971	134.47661	27-Sep-18	1	0.205	NA	NA
R21	Juvenile	Risong	RI	7.30971	134.47661	5-Oct-18	1.5	0.115	NA	NA
R22	Juvenile	Risong	RI	7.30971	134.47661	5-Oct-18	1.5	0.055	NA	NA
R23	Juvenile	Risong	RI	7.30971	134.47661	5-Oct-18	1.5	0.035	NA	NA
R24	Juvenile	Risong	RI	7.30971	134.47661	5-Oct-18	1.5	0.1	NA	NA
R25	Juvenile	Risong	RI	7.30971	134.47661	5-Oct-18	1.5	0.095	NA	NA
R26	Juvenile	Risong	RI	7.30971	134.47661	5-Oct-18	1.5	0.13	NA	NA
R27	Juvenile	Risong	RI	7.30971	134.47661	5-Oct-18	1.5	0.075	NA	NA
R28	Juvenile	Risong	RI	7.30971	134.47661	5-Oct-18	1.5	0.105	NA	NA
R29	Juvenile	Risong	RI	7.30971	134.47661	5-Oct-18	1.5	0.07	NA	NA
R3	Juvenile	Risong	RI	7.30971	134.47661	27-Sep-18	1	0.085	NA	NA
R30	Juvenile	Risong	RI	7.30971	134.47661	5-Oct-18	1.5	0.04	NA	NA
R4	Juvenile	Risong	RI	7.30971	134.47661	27-Sep-18	1	0.14	NA	NA
R5	Juvenile	Risong	RI	7.30971	134.47661	27-Sep-18	1	0.22	NA	NA
R6	Juvenile	Risong	RI	7.30971	134.47661	27-Sep-18	1	0.155	NA	NA
R7	Juvenile	Risong	RI	7.30971	134.47661	27-Sep-18	1	0.135	NA	NA
R8	Juvenile	Risong	RI	7.30971	134.47661	27-Sep-18	1	0.175	NA	NA
R9	Juvenile	Risong	RI	7.30971	134.47661	27-Sep-18	1	0.12	NA	NA
Palau275	Adult	Taoch	RI	7.26723	134.38722	21-Aug-14	2.4	0.92	NA	NA
Palau276	Adult	Taoch	RI	7.26723	134.38722	21-Aug-14	2.4	0.65	NA	NA
Palau277	Adult	Taoch	RI	7.26723	134.38722	21-Aug-14	2.4	0.88	NA	NA
Palau278	Adult	Taoch	RI	7.26723	134.38722	21-Aug-14	2.4	0.5	NA	NA
Palau279	Adult	Taoch	RI	7.26723	134.38722	21-Aug-14	1.8	0.46	NA	NA
Palau280	Adult	Taoch	RI	7.26723	134.38722	21-Aug-14	1.8	1.43	NA	NA
Palau281	Adult	Taoch	RI	7.26723	134.38722	21-Aug-14	2.1	0.35	NA	NA
Palau282	Adult	Taoch	RI	7.26723	134.38722	21-Aug-14	1.8	0.84	NA	NA
Palau283	Adult	Taoch	RI	7.26723	134.38722	21-Aug-14	3.4	0.69	NA	NA
Palau284	Adult	Taoch	RI	7.26723	134.38722	21-Aug-14	3.4	0.57	NA	NA
Palau285	Adult	Taoch	RI	7.26723	134.38722	21-Aug-14	3.4	0.24	NA	NA
Palau286	Adult	Taoch	RI	7.26723	134.38722	21-Aug-14	3.7	0.75	NA	NA
Palau287	Adult	Taoch	RI	7.26723	134.38722	21-Aug-14	3.7	0.7	NA	NA
Palau288	Adult	Taoch	RI	7.26723	134.38722	21-Aug-14	3.7	1.08	NA	NA
Palau289	Adult	Taoch	RI	7.26723	134.38722	21-Aug-14	3.7	0.64	NA	NA
Palau290	Adult	Taoch	RI	7.26723	134.38722	21-Aug-14	2.7	0.89	NA	NA
Palau291	Adult	Taoch	RI	7.26723	134.38722	21-Aug-14	2.4	0.56	NA	NA
Palau292	Adult	Taoch	RI	7.26723	134.38722	21-Aug-14	2.7	0.82	NA	NA
Palau293	Adult	Taoch	RI	7.26723	134.38722	21-Aug-14	2.1	0.35	NA	NA
Palau294	Adult	Taoch	RI	7.26723	134.38722	21-Aug-14	1.8	0.34	NA	NA
Palau305	Adult	Taoch	RI	7.26723	134.38722	21-Aug-14	2.4	NA	1	1
Palau306	Adult	Taoch	RI	7.26723	134.38722	21-Aug-14	2.4	NA	0	0
Palau307	Adult	Taoch	RI	7.26723	134.38722	21-Aug-14	2.4	0.62	0	0
Palau308	Adult	Taoch	RI	7.26723	134.38722	21-Aug-14	2.4	1.36	NA	NA
Palau309	Adult	Taoch	RI	7.26723	134.38722	21-Aug-14	2.4	0.34	0	0
Palau310	Adult	Taoch	RI	7.26723	134.38722	21-Aug-14	2.4	NA	NA	NA
Palau311	Adult	Taoch	RI	7.26723	134.38722	21-Aug-14	2.4	0.34	0	0
Palau312	Adult	Taoch	RI	7.26723	134.38722	21-Aug-14	2.4	NA	NA	NA
Palau313	Adult	Taoch	RI	7.26723	134.38722	21-Aug-14	2.4	NA	NA	NA
Palau314	Adult	Taoch	RI	7.26723	134.38722	21-Aug-14	2.4	NA	0	0
T1	Juvenile	Taoch	RI	7.26723	134.38722	28-Sep-18	2.5	0.205	NA	NA
T11	Juvenile	Taoch	RI	7.26723	134.38722	7-Oct-18	10	NA	NA	NA
T12	Juvenile	Taoch	RI	7.26723	134.38722	7-Oct-18	8	NA	NA	NA
T13	Juvenile	Taoch	RI	7.26723	134.38722	7-Oct-18	10	NA	NA	NA
T14	Juvenile	Taoch	RI	7.26723	134.38722	7-Oct-18	10	NA	NA	NA
T15	Juvenile	Taoch	RI	7.26723	134.38722	7-Oct-18	10	NA	NA	NA
T16	Juvenile	Taoch	RI	7.26723	134.38722	7-Oct-18	NA	NA	NA	NA
T17	Juvenile	Taoch	RI	7.26723	134.38722	7-Oct-18	NA	NA	NA	NA
T18	Juvenile	Taoch	RI	7.26723	134.38722	7-Oct-18	NA	NA	NA	NA
T19	Juvenile	Taoch	RI	7.26723	134.38722	7-Oct-18	NA	NA	NA	NA
T2	Juvenile	Taoch	RI	7.26723	134.38722	28-Sep-18	2.5	0.095	NA	NA
T20	Juvenile	Taoch	RI	7.26723	134.38722	28-Sep-18	2.5	NA	NA	NA
T3	Juvenile	Taoch	RI	7.26723	134.38722	28-Sep-18	2.5	0.1	NA	NA
T4	Juvenile	Taoch	RI	7.26723	134.38722	28-Sep-18	2.5	0.155	NA	NA
T5	Juvenile	Taoch	RI	7.26723	134.38722	28-Sep-18	2.5	0.13	NA	NA
T6	Juvenile	Taoch	RI	7.26723	134.38722	28-Sep-18	2.5	0.07	NA	NA
T7	Juvenile	Taoch	RI	7.26723	134.38722	28-Sep-18	2.5	0.145	NA	NA
T8	Juvenile	Taoch	RI	7.26723	134.38722	28-Sep-18	2.5	0.2	NA	NA
T9	Juvenile	Taoch	RI	7.26723	134.38722	28-Sep-18	2.5	0.23	NA	NA
